# Supplementary material for: Short-term environmental nitrogen dioxide exposure and neurology clinic visits for headaches, a time-series study in Wuhan, China
Source: BMC Public Health. 2023 May 5;23:828. doi: 10.1186/s12889-023-15770-0 (PMC10161479; doi:10.1186/s12889-023-15770-0)
Supplement: Supplementary file 5 — Additional file 5. [file 12889_2023_15770_MOESM5_ESM.csv]

date	day	month	doy	dow	holi	total	male	female	young	old	rhum	temp	press	so2	no2	pm2.5	pm10	co	o3	so2l1	no2l1	pm2.5l1	pm10l1	col1	o3l1	so2l2	no2l2	pm2.5l2	pm10l2	col2	o3l2	so2l3	no2l3	pm2.5l3	pm10l3	col3	o3l3	so2l4	no2l4	pm2.5l4	pm10l4	col4	o3l4	so2l5	no2l5	pm2.5l5	pm10l5	col5	o3l5
2017/1/1	1	1	1	Sunday	1	3	3	0	2	1	76	9.5	102.41	2.36	9.68	10.628	17.54	183.6	3.32	NA	NA	NA	NA	NA	NA	NA	NA	NA	NA	NA	NA	NA	NA	NA	NA	NA	NA	NA	NA	NA	NA	NA	NA	NA	NA	NA	NA	NA	NA
2017/1/2	2	1	2	Monday	0	14	7	7	3	11	79	9.2	102.44	1.42	7.704	11.689	16.4	136	5.1	2.36	9.68	10.628	17.54	183.6	3.32	NA	NA	NA	NA	NA	NA	NA	NA	NA	NA	NA	NA	NA	NA	NA	NA	NA	NA	NA	NA	NA	NA	NA	NA
2017/1/3	3	1	3	Tuesday	0	9	4	5	3	6	81	9.8	102.37	1.7	10.34	14.937	21.08	196	3.24	1.42	7.704	11.689	16.4	136	5.1	2.36	9.68	10.628	17.54	183.6	3.32	NA	NA	NA	NA	NA	NA	NA	NA	NA	NA	NA	NA	NA	NA	NA	NA	NA	NA
2017/1/4	4	1	4	Wednesday	0	12	5	7	2	10	93	10.9	102.01	1.13	8.68	17.75	22.48	218.8	1.16	1.7	10.34	14.937	21.08	196	3.24	1.42	7.704	11.689	16.4	136	5.1	2.36	9.68	10.628	17.54	183.6	3.32	NA	NA	NA	NA	NA	NA	NA	NA	NA	NA	NA	NA
2017/1/5	5	1	5	Thursday	0	12	4	8	7	5	98	8.8	101.97	0.45	4.04	2.807	2.88	165.6	2.76	1.13	8.68	17.75	22.48	218.8	1.16	1.7	10.34	14.937	21.08	196	3.24	1.42	7.704	11.689	16.4	136	5.1	2.36	9.68	10.628	17.54	183.6	3.32	NA	NA	NA	NA	NA	NA
2017/1/6	6	1	6	Friday	0	5	1	4	0	5	98	7.7	102.08	0.4	3.48	1.505	1.7	76.4	4.06	0.45	4.04	2.807	2.88	165.6	2.76	1.13	8.68	17.75	22.48	218.8	1.16	1.7	10.34	14.937	21.08	196	3.24	1.42	7.704	11.689	16.4	136	5.1	2.36	9.68	10.628	17.54	183.6	3.32
2017/1/7	7	1	7	Saturday	0	2	0	2	1	1	89	6.6	101.99	0.46	3.776	2.723	3.41	97.6	2.38	0.4	3.48	1.505	1.7	76.4	4.06	0.45	4.04	2.807	2.88	165.6	2.76	1.13	8.68	17.75	22.48	218.8	1.16	1.7	10.34	14.937	21.08	196	3.24	1.42	7.704	11.689	16.4	136	5.1
2017/1/8	8	1	8	Sunday	0	10	5	5	5	5	88	5.9	102.31	0.92	4.792	6.108	7.92	135.6	5.06	0.46	3.776	2.723	3.41	97.6	2.38	0.4	3.48	1.505	1.7	76.4	4.06	0.45	4.04	2.807	2.88	165.6	2.76	1.13	8.68	17.75	22.48	218.8	1.16	1.7	10.34	14.937	21.08	196	3.24
2017/1/9	9	1	9	Monday	0	12	4	8	1	11	86	5.1	102.35	1.63	6.248	10.308	12.7	179.2	5.36	0.92	4.792	6.108	7.92	135.6	5.06	0.46	3.776	2.723	3.41	97.6	2.38	0.4	3.48	1.505	1.7	76.4	4.06	0.45	4.04	2.807	2.88	165.6	2.76	1.13	8.68	17.75	22.48	218.8	1.16
2017/1/10	10	1	10	Tuesday	0	6	5	1	5	1	75	6.5	102.54	0.95	3.92	7.596	8.38	131.6	5.68	1.63	6.248	10.308	12.7	179.2	5.36	0.92	4.792	6.108	7.92	135.6	5.06	0.46	3.776	2.723	3.41	97.6	2.38	0.4	3.48	1.505	1.7	76.4	4.06	0.45	4.04	2.807	2.88	165.6	2.76
2017/1/11	11	1	11	Wednesday	0	8	1	7	4	4	82	5.3	102.79	1.06	5.216	10.66	11.78	146.8	3.12	0.95	3.92	7.596	8.38	131.6	5.68	1.63	6.248	10.308	12.7	179.2	5.36	0.92	4.792	6.108	7.92	135.6	5.06	0.46	3.776	2.723	3.41	97.6	2.38	0.4	3.48	1.505	1.7	76.4	4.06
2017/1/12	12	1	12	Thursday	0	12	5	7	9	3	89	5.9	102.57	0.86	5.08	8.228	8.44	116.4	3.82	1.06	5.216	10.66	11.78	146.8	3.12	0.95	3.92	7.596	8.38	131.6	5.68	1.63	6.248	10.308	12.7	179.2	5.36	0.92	4.792	6.108	7.92	135.6	5.06	0.46	3.776	2.723	3.41	97.6	2.38
2017/1/13	13	1	13	Friday	0	7	2	5	2	5	92	3.3	102.31	0.86	7.136	7.412	8.8	138.8	1.9	0.86	5.08	8.228	8.44	116.4	3.82	1.06	5.216	10.66	11.78	146.8	3.12	0.95	3.92	7.596	8.38	131.6	5.68	1.63	6.248	10.308	12.7	179.2	5.36	0.92	4.792	6.108	7.92	135.6	5.06
2017/1/14	14	1	14	Saturday	0	9	5	4	5	4	72	5.8	102.47	1.544	4.987	5.838	8.511	100.444	4.511	0.86	7.136	7.412	8.8	138.8	1.9	0.86	5.08	8.228	8.44	116.4	3.82	1.06	5.216	10.66	11.78	146.8	3.12	0.95	3.92	7.596	8.38	131.6	5.68	1.63	6.248	10.308	12.7	179.2	5.36
2017/1/15	15	1	15	Sunday	0	10	5	5	4	6	64	4.9	102.85	1.1	4.827	4.096	6.644	83.111	3.578	1.544	4.987	5.838	8.511	100.444	4.511	0.86	7.136	7.412	8.8	138.8	1.9	0.86	5.08	8.228	8.44	116.4	3.82	1.06	5.216	10.66	11.78	146.8	3.12	0.95	3.92	7.596	8.38	131.6	5.68
2017/1/16	16	1	16	Monday	0	11	1	10	4	7	77	3.8	102.67	1.233	5.173	5.767	8.2	102.667	5.289	1.1	4.827	4.096	6.644	83.111	3.578	1.544	4.987	5.838	8.511	100.444	4.511	0.86	7.136	7.412	8.8	138.8	1.9	0.86	5.08	8.228	8.44	116.4	3.82	1.06	5.216	10.66	11.78	146.8	3.12
2017/1/17	17	1	17	Tuesday	0	11	6	5	2	9	71	6.6	102.69	1.04	6.496	6.532	10.34	103.2	4.08	1.233	5.173	5.767	8.2	102.667	5.289	1.1	4.827	4.096	6.644	83.111	3.578	1.544	4.987	5.838	8.511	100.444	4.511	0.86	7.136	7.412	8.8	138.8	1.9	0.86	5.08	8.228	8.44	116.4	3.82
2017/1/18	18	1	18	Wednesday	0	5	0	5	1	4	80	6	102.7	0.967	4.987	7.909	8.844	92	2.089	1.04	6.496	6.532	10.34	103.2	4.08	1.233	5.173	5.767	8.2	102.667	5.289	1.1	4.827	4.096	6.644	83.111	3.578	1.544	4.987	5.838	8.511	100.444	4.511	0.86	7.136	7.412	8.8	138.8	1.9
2017/1/19	19	1	19	Thursday	0	6	3	3	2	4	71	7.1	102.87	1.133	3.591	10.638	12.8	108	7.511	0.967	4.987	7.909	8.844	92	2.089	1.04	6.496	6.532	10.34	103.2	4.08	1.233	5.173	5.767	8.2	102.667	5.289	1.1	4.827	4.096	6.644	83.111	3.578	1.544	4.987	5.838	8.511	100.444	4.511
2017/1/20	20	1	20	Friday	0	8	4	4	3	5	61	2.5	103.45	1.311	3.92	5.189	9.311	79.111	7	1.133	3.591	10.638	12.8	108	7.511	0.967	4.987	7.909	8.844	92	2.089	1.04	6.496	6.532	10.34	103.2	4.08	1.233	5.173	5.767	8.2	102.667	5.289	1.1	4.827	4.096	6.644	83.111	3.578
2017/1/21	21	1	21	Saturday	0	8	5	3	1	7	63	2.6	103.1	1.333	6.898	6.06	11.933	118.222	5.933	1.311	3.92	5.189	9.311	79.111	7	1.133	3.591	10.638	12.8	108	7.511	0.967	4.987	7.909	8.844	92	2.089	1.04	6.496	6.532	10.34	103.2	4.08	1.233	5.173	5.767	8.2	102.667	5.289
2017/1/22	22	1	22	Sunday	0	6	4	2	3	3	77	2.8	103.24	1.478	7.68	9.544	15.622	150.667	6.422	1.333	6.898	6.06	11.933	118.222	5.933	1.311	3.92	5.189	9.311	79.111	7	1.133	3.591	10.638	12.8	108	7.511	0.967	4.987	7.909	8.844	92	2.089	1.04	6.496	6.532	10.34	103.2	4.08
2017/1/23	23	1	23	Monday	0	9	2	7	3	6	75	4.5	103.04	1.86	6.952	8.444	12.92	131.6	6.82	1.478	7.68	9.544	15.622	150.667	6.422	1.333	6.898	6.06	11.933	118.222	5.933	1.311	3.92	5.189	9.311	79.111	7	1.133	3.591	10.638	12.8	108	7.511	0.967	4.987	7.909	8.844	92	2.089
2017/1/24	24	1	24	Tuesday	0	9	5	4	1	8	61	6.9	102.89	1.58	4.864	6.188	9.12	106.8	6.6	1.86	6.952	8.444	12.92	131.6	6.82	1.478	7.68	9.544	15.622	150.667	6.422	1.333	6.898	6.06	11.933	118.222	5.933	1.311	3.92	5.189	9.311	79.111	7	1.133	3.591	10.638	12.8	108	7.511
2017/1/25	25	1	25	Wednesday	0	8	4	4	5	3	71	7.9	103.22	1.05	5.248	7.612	9.54	118.8	6.7	1.58	4.864	6.188	9.12	106.8	6.6	1.86	6.952	8.444	12.92	131.6	6.82	1.478	7.68	9.544	15.622	150.667	6.422	1.333	6.898	6.06	11.933	118.222	5.933	1.311	3.92	5.189	9.311	79.111	7
2017/1/26	26	1	26	Thursday	0	5	3	2	2	3	83	6.6	102.82	1.133	5.422	6.238	8.067	115.556	8.2	1.05	5.248	7.612	9.54	118.8	6.7	1.58	4.864	6.188	9.12	106.8	6.6	1.86	6.952	8.444	12.92	131.6	6.82	1.478	7.68	9.544	15.622	150.667	6.422	1.333	6.898	6.06	11.933	118.222	5.933
2017/1/27	27	1	27	Friday	1	0	0	0	0	0	74	9.7	102.65	1.522	3.796	12.037	23.156	138.222	5.778	1.133	5.422	6.238	8.067	115.556	8.2	1.05	5.248	7.612	9.54	118.8	6.7	1.58	4.864	6.188	9.12	106.8	6.6	1.86	6.952	8.444	12.92	131.6	6.82	1.478	7.68	9.544	15.622	150.667	6.422
2017/1/28	28	1	28	Saturday	1	1	0	1	0	1	67	11.2	102.06	1.95	4.192	14.251	19.18	168.4	5.2	1.522	3.796	12.037	23.156	138.222	5.778	1.133	5.422	6.238	8.067	115.556	8.2	1.05	5.248	7.612	9.54	118.8	6.7	1.58	4.864	6.188	9.12	106.8	6.6	1.86	6.952	8.444	12.92	131.6	6.82
2017/1/29	29	1	29	Sunday	1	0	0	0	0	0	79	7.2	102.48	1.12	1.872	11.492	13.32	137.6	5.42	1.95	4.192	14.251	19.18	168.4	5.2	1.522	3.796	12.037	23.156	138.222	5.778	1.133	5.422	6.238	8.067	115.556	8.2	1.05	5.248	7.612	9.54	118.8	6.7	1.58	4.864	6.188	9.12	106.8	6.6
2017/1/30	30	1	30	Monday	1	2	1	1	2	0	65	4.9	103.22	1.28	1.952	10.564	10.78	128	7.12	1.12	1.872	11.492	13.32	137.6	5.42	1.95	4.192	14.251	19.18	168.4	5.2	1.522	3.796	12.037	23.156	138.222	5.778	1.133	5.422	6.238	8.067	115.556	8.2	1.05	5.248	7.612	9.54	118.8	6.7
2017/1/31	31	1	31	Tuesday	1	6	5	1	0	6	72	3	102.9	0.94	2.208	6.02	6.76	110.8	4.66	1.28	1.952	10.564	10.78	128	7.12	1.12	1.872	11.492	13.32	137.6	5.42	1.95	4.192	14.251	19.18	168.4	5.2	1.522	3.796	12.037	23.156	138.222	5.778	1.133	5.422	6.238	8.067	115.556	8.2
2017/2/1	32	2	1	Wednesday	1	5	1	4	1	4	86	2.2	103.2	0.47	1.608	5.124	4.66	85.2	4	0.94	2.208	6.02	6.76	110.8	4.66	1.28	1.952	10.564	10.78	128	7.12	1.12	1.872	11.492	13.32	137.6	5.42	1.95	4.192	14.251	19.18	168.4	5.2	1.522	3.796	12.037	23.156	138.222	5.778
2017/2/2	33	2	2	Thursday	1	3	1	2	1	2	95	2.6	103.26	0.511	3.058	6.407	6.356	112	3.822	0.47	1.608	5.124	4.66	85.2	4	0.94	2.208	6.02	6.76	110.8	4.66	1.28	1.952	10.564	10.78	128	7.12	1.12	1.872	11.492	13.32	137.6	5.42	1.95	4.192	14.251	19.18	168.4	5.2
2017/2/3	34	2	3	Friday	0	11	2	9	3	8	96	3.8	102.63	0.567	3.591	5.82	5.333	137.778	2.044	0.511	3.058	6.407	6.356	112	3.822	0.47	1.608	5.124	4.66	85.2	4	0.94	2.208	6.02	6.76	110.8	4.66	1.28	1.952	10.564	10.78	128	7.12	1.12	1.872	11.492	13.32	137.6	5.42
2017/2/4	35	2	4	Saturday	0	6	3	3	4	2	87	6.3	102.12	0.656	3.147	4.291	3.711	128.444	2.333	0.567	3.591	5.82	5.333	137.778	2.044	0.511	3.058	6.407	6.356	112	3.822	0.47	1.608	5.124	4.66	85.2	4	0.94	2.208	6.02	6.76	110.8	4.66	1.28	1.952	10.564	10.78	128	7.12
2017/2/5	36	2	5	Sunday	0	5	1	4	3	2	86	6.9	102.05	0.68	3.56	5.332	4.78	139.6	2.96	0.656	3.147	4.291	3.711	128.444	2.333	0.567	3.591	5.82	5.333	137.778	2.044	0.511	3.058	6.407	6.356	112	3.822	0.47	1.608	5.124	4.66	85.2	4	0.94	2.208	6.02	6.76	110.8	4.66
2017/2/6	37	2	6	Monday	0	8	2	6	6	2	87	8.1	102.08	0.933	4.507	7.971	10	158.222	4.422	0.68	3.56	5.332	4.78	139.6	2.96	0.656	3.147	4.291	3.711	128.444	2.333	0.567	3.591	5.82	5.333	137.778	2.044	0.511	3.058	6.407	6.356	112	3.822	0.47	1.608	5.124	4.66	85.2	4
2017/2/7	38	2	7	Tuesday	0	10	3	7	6	4	80	5.6	102.16	0.71	2.952	5.3	5.76	95.2	5.28	0.933	4.507	7.971	10	158.222	4.422	0.68	3.56	5.332	4.78	139.6	2.96	0.656	3.147	4.291	3.711	128.444	2.333	0.567	3.591	5.82	5.333	137.778	2.044	0.511	3.058	6.407	6.356	112	3.822
2017/2/8	39	2	8	Wednesday	0	10	3	7	1	9	84	2.4	102.92	0.44	1.984	4.22	4.14	75.6	6.32	0.71	2.952	5.3	5.76	95.2	5.28	0.933	4.507	7.971	10	158.222	4.422	0.68	3.56	5.332	4.78	139.6	2.96	0.656	3.147	4.291	3.711	128.444	2.333	0.567	3.591	5.82	5.333	137.778	2.044
2017/2/9	40	2	9	Thursday	0	9	5	4	3	6	84	2.3	103.04	0.989	4.444	8.238	9	122.667	7.778	0.44	1.984	4.22	4.14	75.6	6.32	0.71	2.952	5.3	5.76	95.2	5.28	0.933	4.507	7.971	10	158.222	4.422	0.68	3.56	5.332	4.78	139.6	2.96	0.656	3.147	4.291	3.711	128.444	2.333
2017/2/10	41	2	10	Friday	0	11	6	5	3	8	74	2.7	103.03	1.39	4.608	5.468	6.68	95.6	7.86	0.989	4.444	8.238	9	122.667	7.778	0.44	1.984	4.22	4.14	75.6	6.32	0.71	2.952	5.3	5.76	95.2	5.28	0.933	4.507	7.971	10	158.222	4.422	0.68	3.56	5.332	4.78	139.6	2.96
2017/2/11	42	2	11	Saturday	0	8	1	7	3	5	71	3.9	103.15	2.01	6.216	4.876	7.66	119.6	7.28	1.39	4.608	5.468	6.68	95.6	7.86	0.989	4.444	8.238	9	122.667	7.778	0.44	1.984	4.22	4.14	75.6	6.32	0.71	2.952	5.3	5.76	95.2	5.28	0.933	4.507	7.971	10	158.222	4.422
2017/2/12	43	2	12	Sunday	0	17	8	9	9	8	76	4.3	102.9	1.45	7.68	6.916	10.4	124.8	9.16	2.01	6.216	4.876	7.66	119.6	7.28	1.39	4.608	5.468	6.68	95.6	7.86	0.989	4.444	8.238	9	122.667	7.778	0.44	1.984	4.22	4.14	75.6	6.32	0.71	2.952	5.3	5.76	95.2	5.28
2017/2/13	44	2	13	Monday	0	14	3	11	6	8	74	6.3	102.91	2.3	8.16	6.9	10.84	146.8	7.92	1.45	7.68	6.916	10.4	124.8	9.16	2.01	6.216	4.876	7.66	119.6	7.28	1.39	4.608	5.468	6.68	95.6	7.86	0.989	4.444	8.238	9	122.667	7.778	0.44	1.984	4.22	4.14	75.6	6.32
2017/2/14	45	2	14	Tuesday	0	17	9	8	8	9	70	8.8	102.95	1.66	7.464	5.324	9.74	120.4	8.44	2.3	8.16	6.9	10.84	146.8	7.92	1.45	7.68	6.916	10.4	124.8	9.16	2.01	6.216	4.876	7.66	119.6	7.28	1.39	4.608	5.468	6.68	95.6	7.86	0.989	4.444	8.238	9	122.667	7.778
2017/2/15	46	2	15	Wednesday	0	10	6	4	3	7	72	11.1	102.65	2.09	9.92	7.908	15.06	150.4	7.66	1.66	7.464	5.324	9.74	120.4	8.44	2.3	8.16	6.9	10.84	146.8	7.92	1.45	7.68	6.916	10.4	124.8	9.16	2.01	6.216	4.876	7.66	119.6	7.28	1.39	4.608	5.468	6.68	95.6	7.86
2017/2/16	47	2	16	Thursday	0	13	5	8	3	10	65	16	101.87	1.72	7.568	8.74	14.82	128	11.872	2.09	9.92	7.908	15.06	150.4	7.66	1.66	7.464	5.324	9.74	120.4	8.44	2.3	8.16	6.9	10.84	146.8	7.92	1.45	7.68	6.916	10.4	124.8	9.16	2.01	6.216	4.876	7.66	119.6	7.28
2017/2/17	48	2	17	Friday	0	17	9	8	5	12	72	11	102.41	1.11	4.736	15.29	21.9	154.8	4.56	1.72	7.568	8.74	14.82	128	11.872	2.09	9.92	7.908	15.06	150.4	7.66	1.66	7.464	5.324	9.74	120.4	8.44	2.3	8.16	6.9	10.84	146.8	7.92	1.45	7.68	6.916	10.4	124.8	9.16
2017/2/18	49	2	18	Saturday	0	8	2	6	3	5	73	9.5	102.62	1.31	6.64	9.636	14.18	146	2.84	1.11	4.736	15.29	21.9	154.8	4.56	1.72	7.568	8.74	14.82	128	11.872	2.09	9.92	7.908	15.06	150.4	7.66	1.66	7.464	5.324	9.74	120.4	8.44	2.3	8.16	6.9	10.84	146.8	7.92
2017/2/19	50	2	19	Sunday	0	8	4	4	5	3	80	13.6	102.04	1.32	7.128	12.606	17.98	160.8	5.7	1.31	6.64	9.636	14.18	146	2.84	1.11	4.736	15.29	21.9	154.8	4.56	1.72	7.568	8.74	14.82	128	11.872	2.09	9.92	7.908	15.06	150.4	7.66	1.66	7.464	5.324	9.74	120.4	8.44
2017/2/20	51	2	20	Monday	0	19	6	13	8	11	72	12.9	101.91	1.189	4.498	10.087	15.378	143.556	4.956	1.32	7.128	12.606	17.98	160.8	5.7	1.31	6.64	9.636	14.18	146	2.84	1.11	4.736	15.29	21.9	154.8	4.56	1.72	7.568	8.74	14.82	128	11.872	2.09	9.92	7.908	15.06	150.4	7.66
2017/2/21	52	2	21	Tuesday	0	9	5	4	7	2	80	4.3	102.03	0.77	3.256	2.506	4.64	85.2	3.68	1.189	4.498	10.087	15.378	143.556	4.956	1.32	7.128	12.606	17.98	160.8	5.7	1.31	6.64	9.636	14.18	146	2.84	1.11	4.736	15.29	21.9	154.8	4.56	1.72	7.568	8.74	14.82	128	11.872
2017/2/22	53	2	22	Wednesday	0	13	3	10	5	8	86	2.5	102.48	0.76	3.232	5.332	5.42	85.6	4.52	0.77	3.256	2.506	4.64	85.2	3.68	1.189	4.498	10.087	15.378	143.556	4.956	1.32	7.128	12.606	17.98	160.8	5.7	1.31	6.64	9.636	14.18	146	2.84	1.11	4.736	15.29	21.9	154.8	4.56
2017/2/23	54	2	23	Thursday	0	10	6	4	4	6	72	6.3	102.87	1.39	5.44	6.068	7.54	105.6	6.06	0.76	3.232	5.332	5.42	85.6	4.52	0.77	3.256	2.506	4.64	85.2	3.68	1.189	4.498	10.087	15.378	143.556	4.956	1.32	7.128	12.606	17.98	160.8	5.7	1.31	6.64	9.636	14.18	146	2.84
2017/2/24	55	2	24	Friday	0	7	2	5	5	2	77	7.2	102.8	1.32	7.168	5.588	8.22	100.8	7.6	1.39	5.44	6.068	7.54	105.6	6.06	0.76	3.232	5.332	5.42	85.6	4.52	0.77	3.256	2.506	4.64	85.2	3.68	1.189	4.498	10.087	15.378	143.556	4.956	1.32	7.128	12.606	17.98	160.8	5.7
2017/2/25	56	2	25	Saturday	0	5	0	5	0	5	75	8.7	102.53	1.44	6.88	6.364	9.72	94	7.46	1.32	7.168	5.588	8.22	100.8	7.6	1.39	5.44	6.068	7.54	105.6	6.06	0.76	3.232	5.332	5.42	85.6	4.52	0.77	3.256	2.506	4.64	85.2	3.68	1.189	4.498	10.087	15.378	143.556	4.956
2017/2/26	57	2	26	Sunday	0	10	1	9	2	8	76	9.6	102.52	1.44	8.82	6.932	12.24	119.2	9.76	1.44	6.88	6.364	9.72	94	7.46	1.32	7.168	5.588	8.22	100.8	7.6	1.39	5.44	6.068	7.54	105.6	6.06	0.76	3.232	5.332	5.42	85.6	4.52	0.77	3.256	2.506	4.64	85.2	3.68
2017/2/27	58	2	27	Monday	0	14	6	8	8	6	73	10.8	102.53	2.66	8.52	7.124	12.9	134.4	10	1.44	8.82	6.932	12.24	119.2	9.76	1.44	6.88	6.364	9.72	94	7.46	1.32	7.168	5.588	8.22	100.8	7.6	1.39	5.44	6.068	7.54	105.6	6.06	0.76	3.232	5.332	5.42	85.6	4.52
2017/2/28	59	2	28	Tuesday	0	19	8	11	9	10	76	11.1	102.14	2.46	7.96	7.068	12.04	122	10	2.66	8.52	7.124	12.9	134.4	10	1.44	8.82	6.932	12.24	119.2	9.76	1.44	6.88	6.364	9.72	94	7.46	1.32	7.168	5.588	8.22	100.8	7.6	1.39	5.44	6.068	7.54	105.6	6.06
2017/3/1	60	3	1	Wednesday	0	10	3	7	3	7	59	12.2	102.3	1.17	5.224	5.292	13.22	80.4	9.6	2.46	7.96	7.068	12.04	122	10	2.66	8.52	7.124	12.9	134.4	10	1.44	8.82	6.932	12.24	119.2	9.76	1.44	6.88	6.364	9.72	94	7.46	1.32	7.168	5.588	8.22	100.8	7.6
2017/3/2	61	3	2	Thursday	0	11	3	8	5	6	61	6.8	102.64	1.56	5.544	2.954	10.22	79.2	8.04	1.17	5.224	5.292	13.22	80.4	9.6	2.46	7.96	7.068	12.04	122	10	2.66	8.52	7.124	12.9	134.4	10	1.44	8.82	6.932	12.24	119.2	9.76	1.44	6.88	6.364	9.72	94	7.46
2017/3/3	62	3	3	Friday	0	9	4	5	2	7	49	12.4	101.86	2.69	7.2	4.452	10.7	99.2	8.22	1.56	5.544	2.954	10.22	79.2	8.04	1.17	5.224	5.292	13.22	80.4	9.6	2.46	7.96	7.068	12.04	122	10	2.66	8.52	7.124	12.9	134.4	10	1.44	8.82	6.932	12.24	119.2	9.76
2017/3/4	63	3	4	Saturday	0	7	4	3	5	2	85	10.5	101.33	1.74	7.824	7.076	12.76	124.4	2.56	2.69	7.2	4.452	10.7	99.2	8.22	1.56	5.544	2.954	10.22	79.2	8.04	1.17	5.224	5.292	13.22	80.4	9.6	2.46	7.96	7.068	12.04	122	10	2.66	8.52	7.124	12.9	134.4	10
2017/3/5	64	3	5	Sunday	0	15	4	11	9	6	84	11.6	101.6	0.91	5.152	5.764	8.08	97.2	5.16	1.74	7.824	7.076	12.76	124.4	2.56	2.69	7.2	4.452	10.7	99.2	8.22	1.56	5.544	2.954	10.22	79.2	8.04	1.17	5.224	5.292	13.22	80.4	9.6	2.46	7.96	7.068	12.04	122	10
2017/3/6	65	3	6	Monday	0	21	5	16	10	11	79	9.8	102.15	1.31	7.136	20.47	25.54	182	7.36	0.91	5.152	5.764	8.08	97.2	5.16	1.74	7.824	7.076	12.76	124.4	2.56	2.69	7.2	4.452	10.7	99.2	8.22	1.56	5.544	2.954	10.22	79.2	8.04	1.17	5.224	5.292	13.22	80.4	9.6
2017/3/7	66	3	7	Tuesday	0	17	9	8	9	8	67	10.5	102.01	1.53	7.184	14.02	19.08	153.2	11.572	1.31	7.136	20.47	25.54	182	7.36	0.91	5.152	5.764	8.08	97.2	5.16	1.74	7.824	7.076	12.76	124.4	2.56	2.69	7.2	4.452	10.7	99.2	8.22	1.56	5.544	2.954	10.22	79.2	8.04
2017/3/8	67	3	8	Wednesday	0	14	4	10	6	8	73	9.3	102.16	1.8	7.16	7.996	12.6	112	10.66	1.53	7.184	14.02	19.08	153.2	11.572	1.31	7.136	20.47	25.54	182	7.36	0.91	5.152	5.764	8.08	97.2	5.16	1.74	7.824	7.076	12.76	124.4	2.56	2.69	7.2	4.452	10.7	99.2	8.22
2017/3/9	68	3	9	Thursday	0	20	7	13	9	11	66	12.6	101.74	2.76	8.38	7.948	14.48	130.4	10.936	1.8	7.16	7.996	12.6	112	10.66	1.53	7.184	14.02	19.08	153.2	11.572	1.31	7.136	20.47	25.54	182	7.36	0.91	5.152	5.764	8.08	97.2	5.16	1.74	7.824	7.076	12.76	124.4	2.56
2017/3/10	69	3	10	Friday	0	14	4	10	5	9	77	13.5	101.42	1.43	5.752	5.148	7.34	100	8.28	2.76	8.38	7.948	14.48	130.4	10.936	1.8	7.16	7.996	12.6	112	10.66	1.53	7.184	14.02	19.08	153.2	11.572	1.31	7.136	20.47	25.54	182	7.36	0.91	5.152	5.764	8.08	97.2	5.16
2017/3/11	70	3	11	Saturday	0	9	5	4	2	7	83	14.4	101.7	1.53	7.904	7.844	12.82	130	3.44	1.43	5.752	5.148	7.34	100	8.28	2.76	8.38	7.948	14.48	130.4	10.936	1.8	7.16	7.996	12.6	112	10.66	1.53	7.184	14.02	19.08	153.2	11.572	1.31	7.136	20.47	25.54	182	7.36
2017/3/12	71	3	12	Sunday	0	12	8	4	5	7	88	13.1	101.56	0.82	5.224	6.028	7.82	103.6	9.4	1.53	7.904	7.844	12.82	130	3.44	1.43	5.752	5.148	7.34	100	8.28	2.76	8.38	7.948	14.48	130.4	10.936	1.8	7.16	7.996	12.6	112	10.66	1.53	7.184	14.02	19.08	153.2	11.572
2017/3/13	72	3	13	Monday	0	12	5	7	4	8	92	7.8	102.21	0.489	2.604	2.878	3.122	86.222	7.8	0.82	5.224	6.028	7.82	103.6	9.4	1.53	7.904	7.844	12.82	130	3.44	1.43	5.752	5.148	7.34	100	8.28	2.76	8.38	7.948	14.48	130.4	10.936	1.8	7.16	7.996	12.6	112	10.66
2017/3/14	73	3	14	Tuesday	0	10	6	4	3	7	61	9.2	102.65	1.2	4.453	3.22	6.622	98.667	8.711	0.489	2.604	2.878	3.122	86.222	7.8	0.82	5.224	6.028	7.82	103.6	9.4	1.53	7.904	7.844	12.82	130	3.44	1.43	5.752	5.148	7.34	100	8.28	2.76	8.38	7.948	14.48	130.4	10.936
2017/3/15	74	3	15	Wednesday	0	8	3	5	2	6	72	9.3	102.26	1.27	5.12	3.402	5.78	90.4	4.58	1.2	4.453	3.22	6.622	98.667	8.711	0.489	2.604	2.878	3.122	86.222	7.8	0.82	5.224	6.028	7.82	103.6	9.4	1.53	7.904	7.844	12.82	130	3.44	1.43	5.752	5.148	7.34	100	8.28
2017/3/16	75	3	16	Thursday	0	13	9	4	10	3	76	10	102.04	1.18	6.928	6.596	9.08	124	6.76	1.27	5.12	3.402	5.78	90.4	4.58	1.2	4.453	3.22	6.622	98.667	8.711	0.489	2.604	2.878	3.122	86.222	7.8	0.82	5.224	6.028	7.82	103.6	9.4	1.53	7.904	7.844	12.82	130	3.44
2017/3/17	76	3	17	Friday	0	9	3	6	4	5	95	8.3	101.91	0.91	7.896	6.396	8.82	118	3.88	1.18	6.928	6.596	9.08	124	6.76	1.27	5.12	3.402	5.78	90.4	4.58	1.2	4.453	3.22	6.622	98.667	8.711	0.489	2.604	2.878	3.122	86.222	7.8	0.82	5.224	6.028	7.82	103.6	9.4
2017/3/18	77	3	18	Saturday	0	8	2	6	4	4	86	11.5	102.13	0.84	6.344	8.628	9.72	120.8	4.84	0.91	7.896	6.396	8.82	118	3.88	1.18	6.928	6.596	9.08	124	6.76	1.27	5.12	3.402	5.78	90.4	4.58	1.2	4.453	3.22	6.622	98.667	8.711	0.489	2.604	2.878	3.122	86.222	7.8
2017/3/19	78	3	19	Sunday	0	3	2	1	1	2	95	11.3	101.99	0.73	6.112	7.548	8.16	129.6	2.18	0.84	6.344	8.628	9.72	120.8	4.84	0.91	7.896	6.396	8.82	118	3.88	1.18	6.928	6.596	9.08	124	6.76	1.27	5.12	3.402	5.78	90.4	4.58	1.2	4.453	3.22	6.622	98.667	8.711
2017/3/20	79	3	20	Monday	0	16	8	8	10	6	81	10.8	101.96	0.45	3.272	4.332	4.64	83.6	6.96	0.73	6.112	7.548	8.16	129.6	2.18	0.84	6.344	8.628	9.72	120.8	4.84	0.91	7.896	6.396	8.82	118	3.88	1.18	6.928	6.596	9.08	124	6.76	1.27	5.12	3.402	5.78	90.4	4.58
2017/3/21	80	3	21	Tuesday	0	17	10	7	7	10	90	8.6	102.27	0.72	5.104	4.948	6.26	97.6	5.74	0.45	3.272	4.332	4.64	83.6	6.96	0.73	6.112	7.548	8.16	129.6	2.18	0.84	6.344	8.628	9.72	120.8	4.84	0.91	7.896	6.396	8.82	118	3.88	1.18	6.928	6.596	9.08	124	6.76
2017/3/22	81	3	22	Wednesday	0	11	5	6	6	5	94	10.2	101.84	0.46	5.36	3.479	4.37	98.8	5.48	0.72	5.104	4.948	6.26	97.6	5.74	0.45	3.272	4.332	4.64	83.6	6.96	0.73	6.112	7.548	8.16	129.6	2.18	0.84	6.344	8.628	9.72	120.8	4.84	0.91	7.896	6.396	8.82	118	3.88
2017/3/23	82	3	23	Thursday	0	12	4	8	8	4	87	10.8	101.92	0.66	4.472	4.444	5.1	116.4	4.28	0.46	5.36	3.479	4.37	98.8	5.48	0.72	5.104	4.948	6.26	97.6	5.74	0.45	3.272	4.332	4.64	83.6	6.96	0.73	6.112	7.548	8.16	129.6	2.18	0.84	6.344	8.628	9.72	120.8	4.84
2017/3/24	83	3	24	Friday	0	13	5	8	3	10	93	9.2	102.16	0.44	3.992	3.465	4.14	78.8	4.16	0.66	4.472	4.444	5.1	116.4	4.28	0.46	5.36	3.479	4.37	98.8	5.48	0.72	5.104	4.948	6.26	97.6	5.74	0.45	3.272	4.332	4.64	83.6	6.96	0.73	6.112	7.548	8.16	129.6	2.18
2017/3/25	84	3	25	Saturday	0	8	3	5	4	4	76	11.4	102.41	0.8	5.224	3.98	7.72	81.6	5.48	0.44	3.992	3.465	4.14	78.8	4.16	0.66	4.472	4.444	5.1	116.4	4.28	0.46	5.36	3.479	4.37	98.8	5.48	0.72	5.104	4.948	6.26	97.6	5.74	0.45	3.272	4.332	4.64	83.6	6.96
2017/3/26	85	3	26	Sunday	0	11	5	6	3	8	77	13.1	102.45	0.88	6.232	3.564	12.66	81.2	8.52	0.8	5.224	3.98	7.72	81.6	5.48	0.44	3.992	3.465	4.14	78.8	4.16	0.66	4.472	4.444	5.1	116.4	4.28	0.46	5.36	3.479	4.37	98.8	5.48	0.72	5.104	4.948	6.26	97.6	5.74
2017/3/27	86	3	27	Monday	0	18	8	10	8	10	70	15.1	102.28	1.21	6.872	4.388	14.4	93.6	11.368	0.88	6.232	3.564	12.66	81.2	8.52	0.8	5.224	3.98	7.72	81.6	5.48	0.44	3.992	3.465	4.14	78.8	4.16	0.66	4.472	4.444	5.1	116.4	4.28	0.46	5.36	3.479	4.37	98.8	5.48
2017/3/28	87	3	28	Tuesday	0	16	7	9	9	7	59	19.4	101.51	1.478	5.502	4.682	11.822	88.889	7.889	1.21	6.872	4.388	14.4	93.6	11.368	0.88	6.232	3.564	12.66	81.2	8.52	0.8	5.224	3.98	7.72	81.6	5.48	0.44	3.992	3.465	4.14	78.8	4.16	0.66	4.472	4.444	5.1	116.4	4.28
2017/3/29	88	3	29	Wednesday	0	14	7	7	8	6	74	16.5	101.93	1.26	4.088	6.42	11.12	94.8	7.3	1.478	5.502	4.682	11.822	88.889	7.889	1.21	6.872	4.388	14.4	93.6	11.368	0.88	6.232	3.564	12.66	81.2	8.52	0.8	5.224	3.98	7.72	81.6	5.48	0.44	3.992	3.465	4.14	78.8	4.16
2017/3/30	89	3	30	Thursday	0	13	10	3	8	5	89	14.4	101.71	0.756	3.671	6.389	8.044	99.111	8	1.26	4.088	6.42	11.12	94.8	7.3	1.478	5.502	4.682	11.822	88.889	7.889	1.21	6.872	4.388	14.4	93.6	11.368	0.88	6.232	3.564	12.66	81.2	8.52	0.8	5.224	3.98	7.72	81.6	5.48
2017/3/31	90	3	31	Friday	0	9	5	4	4	5	78	12.5	102.41	0.68	3.424	4.244	5.7	68.4	10.96	0.756	3.671	6.389	8.044	99.111	8	1.26	4.088	6.42	11.12	94.8	7.3	1.478	5.502	4.682	11.822	88.889	7.889	1.21	6.872	4.388	14.4	93.6	11.368	0.88	6.232	3.564	12.66	81.2	8.52
2017/4/1	91	4	1	Saturday	0	4	1	3	2	2	82	13.9	102.33	0.9	6.424	6.668	9.88	96.8	11.5	0.68	3.424	4.244	5.7	68.4	10.96	0.756	3.671	6.389	8.044	99.111	8	1.26	4.088	6.42	11.12	94.8	7.3	1.478	5.502	4.682	11.822	88.889	7.889	1.21	6.872	4.388	14.4	93.6	11.368
2017/4/2	92	4	2	Sunday	0	8	4	4	3	5	76	15.4	102.12	1.36	6.864	5.324	9.38	98.4	13.696	0.9	6.424	6.668	9.88	96.8	11.5	0.68	3.424	4.244	5.7	68.4	10.96	0.756	3.671	6.389	8.044	99.111	8	1.26	4.088	6.42	11.12	94.8	7.3	1.478	5.502	4.682	11.822	88.889	7.889
2017/4/3	93	4	3	Monday	1	11	5	6	5	6	56	18.5	101.73	3	6.916	5.927	12.089	130.667	7.756	1.36	6.864	5.324	9.38	98.4	13.696	0.9	6.424	6.668	9.88	96.8	11.5	0.68	3.424	4.244	5.7	68.4	10.96	0.756	3.671	6.389	8.044	99.111	8	1.26	4.088	6.42	11.12	94.8	7.3
2017/4/4	94	4	4	Tuesday	1	11	3	8	5	6	70	18.4	101.35	2.022	7.378	5.989	10.889	127.111	4.156	3	6.916	5.927	12.089	130.667	7.756	1.36	6.864	5.324	9.38	98.4	13.696	0.9	6.424	6.668	9.88	96.8	11.5	0.68	3.424	4.244	5.7	68.4	10.96	0.756	3.671	6.389	8.044	99.111	8
2017/4/5	95	4	5	Wednesday	1	9	1	8	1	8	96	16.8	101.1	0.722	5.573	7.518	9.711	133.333	2.378	2.022	7.378	5.989	10.889	127.111	4.156	3	6.916	5.927	12.089	130.667	7.756	1.36	6.864	5.324	9.38	98.4	13.696	0.9	6.424	6.668	9.88	96.8	11.5	0.68	3.424	4.244	5.7	68.4	10.96
2017/4/6	96	4	6	Thursday	0	16	5	11	3	13	96	16.5	100.95	0.5	3.698	3.607	4.7	112.444	3.467	0.722	5.573	7.518	9.711	133.333	2.378	2.022	7.378	5.989	10.889	127.111	4.156	3	6.916	5.927	12.089	130.667	7.756	1.36	6.864	5.324	9.38	98.4	13.696	0.9	6.424	6.668	9.88	96.8	11.5
2017/4/7	97	4	7	Friday	0	12	3	9	4	8	88	19.2	101.02	0.622	4.933	4.691	7.467	138.667	5.933	0.5	3.698	3.607	4.7	112.444	3.467	0.722	5.573	7.518	9.711	133.333	2.378	2.022	7.378	5.989	10.889	127.111	4.156	3	6.916	5.927	12.089	130.667	7.756	1.36	6.864	5.324	9.38	98.4	13.696
2017/4/8	98	4	8	Saturday	0	8	5	3	4	4	86	21.4	100.8	0.86	4.104	4.412	6.74	167.6	7.8	0.622	4.933	4.691	7.467	138.667	5.933	0.5	3.698	3.607	4.7	112.444	3.467	0.722	5.573	7.518	9.711	133.333	2.378	2.022	7.378	5.989	10.889	127.111	4.156	3	6.916	5.927	12.089	130.667	7.756
2017/4/9	99	4	9	Sunday	0	8	3	5	2	6	94	14.4	100.89	0.46	2.112	1.092	1.33	98	8.94	0.86	4.104	4.412	6.74	167.6	7.8	0.622	4.933	4.691	7.467	138.667	5.933	0.5	3.698	3.607	4.7	112.444	3.467	0.722	5.573	7.518	9.711	133.333	2.378	2.022	7.378	5.989	10.889	127.111	4.156
2017/4/10	100	4	10	Monday	0	21	10	11	6	15	95	8.7	101.16	0.38	2.544	1.309	1.76	68.4	7.44	0.46	2.112	1.092	1.33	98	8.94	0.86	4.104	4.412	6.74	167.6	7.8	0.622	4.933	4.691	7.467	138.667	5.933	0.5	3.698	3.607	4.7	112.444	3.467	0.722	5.573	7.518	9.711	133.333	2.378
2017/4/11	101	4	11	Tuesday	0	11	6	5	5	6	84	12.3	101.47	0.69	4.072	4.108	5.92	103.6	9.7	0.38	2.544	1.309	1.76	68.4	7.44	0.46	2.112	1.092	1.33	98	8.94	0.86	4.104	4.412	6.74	167.6	7.8	0.622	4.933	4.691	7.467	138.667	5.933	0.5	3.698	3.607	4.7	112.444	3.467
2017/4/12	102	4	12	Wednesday	0	16	5	11	6	10	87	14.5	101.9	0.87	7.016	5.172	9.44	126	9.72	0.69	4.072	4.108	5.92	103.6	9.7	0.38	2.544	1.309	1.76	68.4	7.44	0.46	2.112	1.092	1.33	98	8.94	0.86	4.104	4.412	6.74	167.6	7.8	0.622	4.933	4.691	7.467	138.667	5.933
2017/4/13	103	4	13	Thursday	0	11	5	6	6	5	82	16.3	101.81	0.95	7.408	5.572	10.5	116.8	11.956	0.87	7.016	5.172	9.44	126	9.72	0.69	4.072	4.108	5.92	103.6	9.7	0.38	2.544	1.309	1.76	68.4	7.44	0.46	2.112	1.092	1.33	98	8.94	0.86	4.104	4.412	6.74	167.6	7.8
2017/4/14	104	4	14	Friday	0	14	6	8	4	10	70	20.2	101.19	1.02	6.472	4.564	10.28	104.4	11.92	0.95	7.408	5.572	10.5	116.8	11.956	0.87	7.016	5.172	9.44	126	9.72	0.69	4.072	4.108	5.92	103.6	9.7	0.38	2.544	1.309	1.76	68.4	7.44	0.46	2.112	1.092	1.33	98	8.94
2017/4/15	105	4	15	Saturday	0	4	1	2	1	3	78	22.5	100.9	1.57	6.4	5.516	11.74	129.6	11.224	1.02	6.472	4.564	10.28	104.4	11.92	0.95	7.408	5.572	10.5	116.8	11.956	0.87	7.016	5.172	9.44	126	9.72	0.69	4.072	4.108	5.92	103.6	9.7	0.38	2.544	1.309	1.76	68.4	7.44
2017/4/16	106	4	16	Sunday	0	14	8	6	7	7	92	20.8	100.85	0.93	5.496	5.724	8.72	136	4.9	1.57	6.4	5.516	11.74	129.6	11.224	1.02	6.472	4.564	10.28	104.4	11.92	0.95	7.408	5.572	10.5	116.8	11.956	0.87	7.016	5.172	9.44	126	9.72	0.69	4.072	4.108	5.92	103.6	9.7
2017/4/17	107	4	17	Monday	0	16	6	10	7	9	83	18.6	101.11	0.71	2.72	2.086	6.02	62.4	7.92	0.93	5.496	5.724	8.72	136	4.9	1.57	6.4	5.516	11.74	129.6	11.224	1.02	6.472	4.564	10.28	104.4	11.92	0.95	7.408	5.572	10.5	116.8	11.956	0.87	7.016	5.172	9.44	126	9.72
2017/4/18	108	4	18	Tuesday	0	14	4	10	8	6	72	21.6	100.72	0.98	5.36	3.508	12.26	92.8	8.48	0.71	2.72	2.086	6.02	62.4	7.92	0.93	5.496	5.724	8.72	136	4.9	1.57	6.4	5.516	11.74	129.6	11.224	1.02	6.472	4.564	10.28	104.4	11.92	0.95	7.408	5.572	10.5	116.8	11.956
2017/4/19	109	4	19	Wednesday	0	13	6	7	8	5	84	20.4	100.54	1.05	6.344	5.196	14.28	117.2	5.28	0.98	5.36	3.508	12.26	92.8	8.48	0.71	2.72	2.086	6.02	62.4	7.92	0.93	5.496	5.724	8.72	136	4.9	1.57	6.4	5.516	11.74	129.6	11.224	1.02	6.472	4.564	10.28	104.4	11.92
2017/4/20	110	4	20	Thursday	0	14	4	10	4	10	77	16.8	101.21	0.74	3.648	2.968	8.6	72.8	6.42	1.05	6.344	5.196	14.28	117.2	5.28	0.98	5.36	3.508	12.26	92.8	8.48	0.71	2.72	2.086	6.02	62.4	7.92	0.93	5.496	5.724	8.72	136	4.9	1.57	6.4	5.516	11.74	129.6	11.224
2017/4/21	111	4	21	Friday	0	11	3	8	4	7	79	15.7	101.54	0.95	5.104	3.381	10.9	73.2	3.96	0.74	3.648	2.968	8.6	72.8	6.42	1.05	6.344	5.196	14.28	117.2	5.28	0.98	5.36	3.508	12.26	92.8	8.48	0.71	2.72	2.086	6.02	62.4	7.92	0.93	5.496	5.724	8.72	136	4.9
2017/4/22	112	4	22	Saturday	0	8	3	5	4	4	74	16.3	101.71	1.13	6.208	3.748	11.68	74.4	11.932	0.95	5.104	3.381	10.9	73.2	3.96	0.74	3.648	2.968	8.6	72.8	6.42	1.05	6.344	5.196	14.28	117.2	5.28	0.98	5.36	3.508	12.26	92.8	8.48	0.71	2.72	2.086	6.02	62.4	7.92
2017/4/23	113	4	23	Sunday	0	10	5	5	6	4	72	17.6	101.38	0.99	7.064	4.268	12.32	79.2	12.604	1.13	6.208	3.748	11.68	74.4	11.932	0.95	5.104	3.381	10.9	73.2	3.96	0.74	3.648	2.968	8.6	72.8	6.42	1.05	6.344	5.196	14.28	117.2	5.28	0.98	5.36	3.508	12.26	92.8	8.48
2017/4/24	114	4	24	Monday	0	16	5	11	4	12	70	19.9	101.1	1.788	6.27	4.88	12.125	95.5	14.02	0.99	7.064	4.268	12.32	79.2	12.604	1.13	6.208	3.748	11.68	74.4	11.932	0.95	5.104	3.381	10.9	73.2	3.96	0.74	3.648	2.968	8.6	72.8	6.42	1.05	6.344	5.196	14.28	117.2	5.28
2017/4/25	115	4	25	Tuesday	0	16	4	12	10	6	94	17.9	101.2	1.088	5.5	5.31	10.175	101	8.775	1.788	6.27	4.88	12.125	95.5	14.02	0.99	7.064	4.268	12.32	79.2	12.604	1.13	6.208	3.748	11.68	74.4	11.932	0.95	5.104	3.381	10.9	73.2	3.96	0.74	3.648	2.968	8.6	72.8	6.42
2017/4/26	116	4	26	Wednesday	0	7	1	6	5	2	80	17	101.73	0.738	2.68	5.67	8.775	99	11.14	1.088	5.5	5.31	10.175	101	8.775	1.788	6.27	4.88	12.125	95.5	14.02	0.99	7.064	4.268	12.32	79.2	12.604	1.13	6.208	3.748	11.68	74.4	11.932	0.95	5.104	3.381	10.9	73.2	3.96
2017/4/27	117	4	27	Thursday	0	14	7	7	6	8	60	17.8	102.01	1.16	4.752	3.588	7.7	61.6	15.316	0.738	2.68	5.67	8.775	99	11.14	1.088	5.5	5.31	10.175	101	8.775	1.788	6.27	4.88	12.125	95.5	14.02	0.99	7.064	4.268	12.32	79.2	12.604	1.13	6.208	3.748	11.68	74.4	11.932
2017/4/28	118	4	28	Friday	0	6	3	3	4	2	65	18	101.68	1.21	7.424	4.388	10.12	69.6	15.976	1.16	4.752	3.588	7.7	61.6	15.316	0.738	2.68	5.67	8.775	99	11.14	1.088	5.5	5.31	10.175	101	8.775	1.788	6.27	4.88	12.125	95.5	14.02	0.99	7.064	4.268	12.32	79.2	12.604
2017/4/29	119	4	29	Saturday	0	6	3	3	2	4	65	19.7	101.16	1.21	6.896	3.86	9.04	78.4	14.068	1.21	7.424	4.388	10.12	69.6	15.976	1.16	4.752	3.588	7.7	61.6	15.316	0.738	2.68	5.67	8.775	99	11.14	1.088	5.5	5.31	10.175	101	8.775	1.788	6.27	4.88	12.125	95.5	14.02
2017/4/30	120	4	30	Sunday	1	11	4	7	6	5	67	21.8	100.83	1.46	6.512	4.636	10.56	85.2	15.64	1.21	6.896	3.86	9.04	78.4	14.068	1.21	7.424	4.388	10.12	69.6	15.976	1.16	4.752	3.588	7.7	61.6	15.316	0.738	2.68	5.67	8.775	99	11.14	1.088	5.5	5.31	10.175	101	8.775
2017/5/1	121	5	1	Monday	1	10	3	7	3	7	83	21.2	100.99	1.08	6.904	5.98	10.6	112.4	4.86	1.46	6.512	4.636	10.56	85.2	15.64	1.21	6.896	3.86	9.04	78.4	14.068	1.21	7.424	4.388	10.12	69.6	15.976	1.16	4.752	3.588	7.7	61.6	15.316	0.738	2.68	5.67	8.775	99	11.14
2017/5/2	122	5	2	Tuesday	1	7	3	4	4	3	77	21.3	101.2	0.93	4.736	4.612	7.76	95.6	12.76	1.08	6.904	5.98	10.6	112.4	4.86	1.46	6.512	4.636	10.56	85.2	15.64	1.21	6.896	3.86	9.04	78.4	14.068	1.21	7.424	4.388	10.12	69.6	15.976	1.16	4.752	3.588	7.7	61.6	15.316
2017/5/3	123	5	3	Wednesday	0	12	3	9	3	9	86	19.9	100.95	0.71	2.44	2.653	4.23	79.2	5.8	0.93	4.736	4.612	7.76	95.6	12.76	1.08	6.904	5.98	10.6	112.4	4.86	1.46	6.512	4.636	10.56	85.2	15.64	1.21	6.896	3.86	9.04	78.4	14.068	1.21	7.424	4.388	10.12	69.6	15.976
2017/5/4	124	5	4	Thursday	0	15	6	9	6	9	81	19.6	101.36	0.56	2.616	1.806	3.31	65.6	8.38	0.71	2.44	2.653	4.23	79.2	5.8	0.93	4.736	4.612	7.76	95.6	12.76	1.08	6.904	5.98	10.6	112.4	4.86	1.46	6.512	4.636	10.56	85.2	15.64	1.21	6.896	3.86	9.04	78.4	14.068
2017/5/5	125	5	5	Friday	0	11	3	8	3	8	72	21.1	101.61	0.86	4.096	3.844	11.64	82	12.544	0.56	2.616	1.806	3.31	65.6	8.38	0.71	2.44	2.653	4.23	79.2	5.8	0.93	4.736	4.612	7.76	95.6	12.76	1.08	6.904	5.98	10.6	112.4	4.86	1.46	6.512	4.636	10.56	85.2	15.64
2017/5/6	126	5	6	Saturday	0	6	4	2	4	2	64	19.7	101.85	1.41	4.92	15.46	56.15	85.6	7.62	0.86	4.096	3.844	11.64	82	12.544	0.56	2.616	1.806	3.31	65.6	8.38	0.71	2.44	2.653	4.23	79.2	5.8	0.93	4.736	4.612	7.76	95.6	12.76	1.08	6.904	5.98	10.6	112.4	4.86
2017/5/7	127	5	7	Sunday	0	7	6	1	5	2	92	17.7	101.71	0.91	6.44	10.028	25.16	123.6	2.48	1.41	4.92	15.46	56.15	85.6	7.62	0.86	4.096	3.844	11.64	82	12.544	0.56	2.616	1.806	3.31	65.6	8.38	0.71	2.44	2.653	4.23	79.2	5.8	0.93	4.736	4.612	7.76	95.6	12.76
2017/5/8	128	5	8	Monday	0	19	6	13	6	13	87	18.4	101.15	0.57	3.72	3.073	6.16	68.4	9.3	0.91	6.44	10.028	25.16	123.6	2.48	1.41	4.92	15.46	56.15	85.6	7.62	0.86	4.096	3.844	11.64	82	12.544	0.56	2.616	1.806	3.31	65.6	8.38	0.71	2.44	2.653	4.23	79.2	5.8
2017/5/9	129	5	9	Tuesday	0	16	4	12	9	7	80	21.3	101.21	0.69	5.408	3.325	7.8	86.8	10.42	0.57	3.72	3.073	6.16	68.4	9.3	0.91	6.44	10.028	25.16	123.6	2.48	1.41	4.92	15.46	56.15	85.6	7.62	0.86	4.096	3.844	11.64	82	12.544	0.56	2.616	1.806	3.31	65.6	8.38
2017/5/10	130	5	10	Wednesday	0	12	5	7	4	8	78	22.8	101.17	0.89	7.056	4.46	10.96	103.2	13.372	0.69	5.408	3.325	7.8	86.8	10.42	0.57	3.72	3.073	6.16	68.4	9.3	0.91	6.44	10.028	25.16	123.6	2.48	1.41	4.92	15.46	56.15	85.6	7.62	0.86	4.096	3.844	11.64	82	12.544
2017/5/11	131	5	11	Thursday	0	5	2	3	2	3	87	21.6	101.06	1.03	6.44	5.916	11.56	110.4	7.22	0.89	7.056	4.46	10.96	103.2	13.372	0.69	5.408	3.325	7.8	86.8	10.42	0.57	3.72	3.073	6.16	68.4	9.3	0.91	6.44	10.028	25.16	123.6	2.48	1.41	4.92	15.46	56.15	85.6	7.62
2017/5/12	132	5	12	Friday	0	7	1	6	2	5	78	22.5	100.98	0.61	3.856	2.177	5.06	56	12.7	1.03	6.44	5.916	11.56	110.4	7.22	0.89	7.056	4.46	10.96	103.2	13.372	0.69	5.408	3.325	7.8	86.8	10.42	0.57	3.72	3.073	6.16	68.4	9.3	0.91	6.44	10.028	25.16	123.6	2.48
2017/5/13	133	5	13	Saturday	0	8	3	5	1	7	79	24.1	100.77	0.74	6.104	3.276	8.98	76.8	14.044	0.61	3.856	2.177	5.06	56	12.7	1.03	6.44	5.916	11.56	110.4	7.22	0.89	7.056	4.46	10.96	103.2	13.372	0.69	5.408	3.325	7.8	86.8	10.42	0.57	3.72	3.073	6.16	68.4	9.3
2017/5/14	134	5	14	Sunday	0	7	5	2	6	1	73	25.8	100.85	1.22	5.936	6.148	13.12	117.2	16.605	0.74	6.104	3.276	8.98	76.8	14.044	0.61	3.856	2.177	5.06	56	12.7	1.03	6.44	5.916	11.56	110.4	7.22	0.89	7.056	4.46	10.96	103.2	13.372	0.69	5.408	3.325	7.8	86.8	10.42
2017/5/15	135	5	15	Monday	0	15	7	8	1	14	84	22.2	101.08	0.68	3.672	4.372	8.44	79.6	10.432	1.22	5.936	6.148	13.12	117.2	16.605	0.74	6.104	3.276	8.98	76.8	14.044	0.61	3.856	2.177	5.06	56	12.7	1.03	6.44	5.916	11.56	110.4	7.22	0.89	7.056	4.46	10.96	103.2	13.372
2017/5/16	136	5	16	Tuesday	0	18	4	14	7	11	77	19.6	101.19	0.61	3.824	4.292	8.48	72.8	12.592	0.68	3.672	4.372	8.44	79.6	10.432	1.22	5.936	6.148	13.12	117.2	16.605	0.74	6.104	3.276	8.98	76.8	14.044	0.61	3.856	2.177	5.06	56	12.7	1.03	6.44	5.916	11.56	110.4	7.22
2017/5/17	137	5	17	Wednesday	0	9	1	8	6	3	74	21.9	100.89	0.82	6.632	4.668	9.96	84.4	17.87	0.61	3.824	4.292	8.48	72.8	12.592	0.68	3.672	4.372	8.44	79.6	10.432	1.22	5.936	6.148	13.12	117.2	16.605	0.74	6.104	3.276	8.98	76.8	14.044	0.61	3.856	2.177	5.06	56	12.7
2017/5/18	138	5	18	Thursday	0	7	2	5	2	5	69	24.2	101.03	1.13	6.104	5.98	12.52	107.2	17.364	0.82	6.632	4.668	9.96	84.4	17.87	0.61	3.824	4.292	8.48	72.8	12.592	0.68	3.672	4.372	8.44	79.6	10.432	1.22	5.936	6.148	13.12	117.2	16.605	0.74	6.104	3.276	8.98	76.8	14.044
2017/5/19	139	5	19	Friday	0	8	3	5	4	4	76	24.2	100.99	0.98	5.056	6.252	9.84	97.2	7.5	1.13	6.104	5.98	12.52	107.2	17.364	0.82	6.632	4.668	9.96	84.4	17.87	0.61	3.824	4.292	8.48	72.8	12.592	0.68	3.672	4.372	8.44	79.6	10.432	1.22	5.936	6.148	13.12	117.2	16.605
2017/5/20	140	5	20	Saturday	0	14	3	11	5	9	79	24.6	100.79	1.02	6.288	7.716	12.9	124	18.156	0.98	5.056	6.252	9.84	97.2	7.5	1.13	6.104	5.98	12.52	107.2	17.364	0.82	6.632	4.668	9.96	84.4	17.87	0.61	3.824	4.292	8.48	72.8	12.592	0.68	3.672	4.372	8.44	79.6	10.432
2017/5/21	141	5	21	Sunday	0	9	2	7	8	1	76	26.8	100.6	0.89	4.336	5.74	9.96	99.6	15.496	1.02	6.288	7.716	12.9	124	18.156	0.98	5.056	6.252	9.84	97.2	7.5	1.13	6.104	5.98	12.52	107.2	17.364	0.82	6.632	4.668	9.96	84.4	17.87	0.61	3.824	4.292	8.48	72.8	12.592
2017/5/22	142	5	22	Monday	0	25	6	19	11	14	93	24.6	100.55	0.48	3.632	3.548	4.96	90	8.9	0.89	4.336	5.74	9.96	99.6	15.496	1.02	6.288	7.716	12.9	124	18.156	0.98	5.056	6.252	9.84	97.2	7.5	1.13	6.104	5.98	12.52	107.2	17.364	0.82	6.632	4.668	9.96	84.4	17.87
2017/5/23	143	5	23	Tuesday	0	17	12	5	7	10	91	20.4	101.05	0.44	2.216	1.54	2.41	81.2	7.02	0.48	3.632	3.548	4.96	90	8.9	0.89	4.336	5.74	9.96	99.6	15.496	1.02	6.288	7.716	12.9	124	18.156	0.98	5.056	6.252	9.84	97.2	7.5	1.13	6.104	5.98	12.52	107.2	17.364
2017/5/24	144	5	24	Wednesday	0	11	4	7	6	5	64	21.7	101.29	0.59	2.664	2.583	4.86	67.6	13.072	0.44	2.216	1.54	2.41	81.2	7.02	0.48	3.632	3.548	4.96	90	8.9	0.89	4.336	5.74	9.96	99.6	15.496	1.02	6.288	7.716	12.9	124	18.156	0.98	5.056	6.252	9.84	97.2	7.5
2017/5/25	145	5	25	Thursday	0	13	5	8	5	8	68	21.5	101.17	0.91	6.352	3.143	7.3	86	14.584	0.59	2.664	2.583	4.86	67.6	13.072	0.44	2.216	1.54	2.41	81.2	7.02	0.48	3.632	3.548	4.96	90	8.9	0.89	4.336	5.74	9.96	99.6	15.496	1.02	6.288	7.716	12.9	124	18.156
2017/5/26	146	5	26	Friday	0	8	4	4	4	4	68	24.1	101.08	0.78	5.896	4.244	8.36	74	17.65	0.91	6.352	3.143	7.3	86	14.584	0.59	2.664	2.583	4.86	67.6	13.072	0.44	2.216	1.54	2.41	81.2	7.02	0.48	3.632	3.548	4.96	90	8.9	0.89	4.336	5.74	9.96	99.6	15.496
2017/5/27	147	5	27	Saturday	0	10	3	7	4	6	69	24.9	100.95	0.96	7.32	4.204	11.1	96.8	19.058	0.78	5.896	4.244	8.36	74	17.65	0.91	6.352	3.143	7.3	86	14.584	0.59	2.664	2.583	4.86	67.6	13.072	0.44	2.216	1.54	2.41	81.2	7.02	0.48	3.632	3.548	4.96	90	8.9
2017/5/28	148	5	28	Sunday	1	8	5	3	6	2	65	25.9	100.87	0.98	6.552	4.308	12.42	100	17.155	0.96	7.32	4.204	11.1	96.8	19.058	0.78	5.896	4.244	8.36	74	17.65	0.91	6.352	3.143	7.3	86	14.584	0.59	2.664	2.583	4.86	67.6	13.072	0.44	2.216	1.54	2.41	81.2	7.02
2017/5/29	149	5	29	Monday	1	21	9	12	11	10	62	26.5	100.8	1.26	5.96	4.508	10.62	96.4	17.045	0.98	6.552	4.308	12.42	100	17.155	0.96	7.32	4.204	11.1	96.8	19.058	0.78	5.896	4.244	8.36	74	17.65	0.91	6.352	3.143	7.3	86	14.584	0.59	2.664	2.583	4.86	67.6	13.072
2017/5/30	150	5	30	Tuesday	1	7	4	3	4	3	76	26.6	100.5	0.93	6.616	5.54	12.18	99.2	13.156	1.26	5.96	4.508	10.62	96.4	17.045	0.98	6.552	4.308	12.42	100	17.155	0.96	7.32	4.204	11.1	96.8	19.058	0.78	5.896	4.244	8.36	74	17.65	0.91	6.352	3.143	7.3	86	14.584
2017/5/31	151	5	31	Wednesday	0	12	7	5	11	1	77	27.4	100.26	0.63	3.92	5.852	10.22	93.2	11.668	0.93	6.616	5.54	12.18	99.2	13.156	1.26	5.96	4.508	10.62	96.4	17.045	0.98	6.552	4.308	12.42	100	17.155	0.96	7.32	4.204	11.1	96.8	19.058	0.78	5.896	4.244	8.36	74	17.65
2017/6/1	152	6	1	Thursday	0	17	9	8	9	8	79	25.9	99.97	0.52	3.656	3.325	6.82	78	10.216	0.63	3.92	5.852	10.22	93.2	11.668	0.93	6.616	5.54	12.18	99.2	13.156	1.26	5.96	4.508	10.62	96.4	17.045	0.98	6.552	4.308	12.42	100	17.155	0.96	7.32	4.204	11.1	96.8	19.058
2017/6/2	153	6	2	Friday	0	14	5	9	5	9	84	26.7	100.08	0.63	5.624	5.516	10.02	126.8	16.715	0.52	3.656	3.325	6.82	78	10.216	0.63	3.92	5.852	10.22	93.2	11.668	0.93	6.616	5.54	12.18	99.2	13.156	1.26	5.96	4.508	10.62	96.4	17.045	0.98	6.552	4.308	12.42	100	17.155
2017/6/3	154	6	3	Saturday	0	4	4	0	3	1	71	28.6	100.16	0.69	4.072	6.34	11.9	109.2	17.793	0.63	5.624	5.516	10.02	126.8	16.715	0.52	3.656	3.325	6.82	78	10.216	0.63	3.92	5.852	10.22	93.2	11.668	0.93	6.616	5.54	12.18	99.2	13.156	1.26	5.96	4.508	10.62	96.4	17.045
2017/6/4	155	6	4	Sunday	0	11	6	5	5	6	73	25.2	100.3	0.67	2.784	4.596	10.32	95.6	12.46	0.69	4.072	6.34	11.9	109.2	17.793	0.63	5.624	5.516	10.02	126.8	16.715	0.52	3.656	3.325	6.82	78	10.216	0.63	3.92	5.852	10.22	93.2	11.668	0.93	6.616	5.54	12.18	99.2	13.156
2017/6/5	156	6	5	Monday	0	12	4	8	6	6	96	20.8	100.35	0.44	2.744	2.366	3.69	82.8	8.58	0.67	2.784	4.596	10.32	95.6	12.46	0.69	4.072	6.34	11.9	109.2	17.793	0.63	5.624	5.516	10.02	126.8	16.715	0.52	3.656	3.325	6.82	78	10.216	0.63	3.92	5.852	10.22	93.2	11.668
2017/6/6	157	6	6	Tuesday	0	15	10	5	7	8	79	20.7	100.96	0.44	2.32	1.589	2.85	68.4	12.388	0.44	2.744	2.366	3.69	82.8	8.58	0.67	2.784	4.596	10.32	95.6	12.46	0.69	4.072	6.34	11.9	109.2	17.793	0.63	5.624	5.516	10.02	126.8	16.715	0.52	3.656	3.325	6.82	78	10.216
2017/6/7	158	6	7	Wednesday	0	13	4	9	6	7	81	23.9	101.03	0.55	4.648	2.415	5.58	82	17.76	0.44	2.32	1.589	2.85	68.4	12.388	0.44	2.744	2.366	3.69	82.8	8.58	0.67	2.784	4.596	10.32	95.6	12.46	0.69	4.072	6.34	11.9	109.2	17.793	0.63	5.624	5.516	10.02	126.8	16.715
2017/6/8	159	6	8	Thursday	0	15	6	9	7	8	75	26.4	100.86	0.78	4.392	3.636	7.16	103.6	15.004	0.55	4.648	2.415	5.58	82	17.76	0.44	2.32	1.589	2.85	68.4	12.388	0.44	2.744	2.366	3.69	82.8	8.58	0.67	2.784	4.596	10.32	95.6	12.46	0.69	4.072	6.34	11.9	109.2	17.793
2017/6/9	160	6	9	Friday	0	3	2	1	1	2	97	24.4	100.57	0.46	4.448	2.842	4.93	108.4	3.3	0.78	4.392	3.636	7.16	103.6	15.004	0.55	4.648	2.415	5.58	82	17.76	0.44	2.32	1.589	2.85	68.4	12.388	0.44	2.744	2.366	3.69	82.8	8.58	0.67	2.784	4.596	10.32	95.6	12.46
2017/6/10	161	6	10	Saturday	0	8	1	7	5	3	92	24.8	100.37	0.4	2.76	2.639	4.1	92.4	6.92	0.46	4.448	2.842	4.93	108.4	3.3	0.78	4.392	3.636	7.16	103.6	15.004	0.55	4.648	2.415	5.58	82	17.76	0.44	2.32	1.589	2.85	68.4	12.388	0.44	2.744	2.366	3.69	82.8	8.58
2017/6/11	162	6	11	Sunday	0	10	4	6	4	6	90	24.1	100.58	0.37	3.696	2.198	4.02	89.2	6.74	0.4	2.76	2.639	4.1	92.4	6.92	0.46	4.448	2.842	4.93	108.4	3.3	0.78	4.392	3.636	7.16	103.6	15.004	0.55	4.648	2.415	5.58	82	17.76	0.44	2.32	1.589	2.85	68.4	12.388
2017/6/12	163	6	12	Monday	0	11	4	7	6	5	98	24.1	100.63	0.39	5.248	2.408	3.87	109.2	3.84	0.37	3.696	2.198	4.02	89.2	6.74	0.4	2.76	2.639	4.1	92.4	6.92	0.46	4.448	2.842	4.93	108.4	3.3	0.78	4.392	3.636	7.16	103.6	15.004	0.55	4.648	2.415	5.58	82	17.76
2017/6/13	164	6	13	Tuesday	0	7	1	6	4	3	94	23.4	100.75	0.37	3.36	2.058	3.01	87.2	5.32	0.39	5.248	2.408	3.87	109.2	3.84	0.37	3.696	2.198	4.02	89.2	6.74	0.4	2.76	2.639	4.1	92.4	6.92	0.46	4.448	2.842	4.93	108.4	3.3	0.78	4.392	3.636	7.16	103.6	15.004
2017/6/14	165	6	14	Wednesday	0	8	3	5	5	3	88	23.1	100.96	0.46	4.584	3.248	4.84	93.2	8.56	0.37	3.36	2.058	3.01	87.2	5.32	0.39	5.248	2.408	3.87	109.2	3.84	0.37	3.696	2.198	4.02	89.2	6.74	0.4	2.76	2.639	4.1	92.4	6.92	0.46	4.448	2.842	4.93	108.4	3.3
2017/6/15	166	6	15	Thursday	0	14	9	5	10	4	97	22.1	100.95	0.43	5.248	4.22	6.52	94	6.8	0.46	4.584	3.248	4.84	93.2	8.56	0.37	3.36	2.058	3.01	87.2	5.32	0.39	5.248	2.408	3.87	109.2	3.84	0.37	3.696	2.198	4.02	89.2	6.74	0.4	2.76	2.639	4.1	92.4	6.92
2017/6/16	167	6	16	Friday	0	14	5	9	5	9	85	22.9	100.8	0.55	4.832	3.748	5.9	88	14.908	0.43	5.248	4.22	6.52	94	6.8	0.46	4.584	3.248	4.84	93.2	8.56	0.37	3.36	2.058	3.01	87.2	5.32	0.39	5.248	2.408	3.87	109.2	3.84	0.37	3.696	2.198	4.02	89.2	6.74
2017/6/17	168	6	17	Saturday	0	11	6	5	6	5	82	24.9	100.48	0.54	5.592	4.548	8.46	85.6	15.772	0.55	4.832	3.748	5.9	88	14.908	0.43	5.248	4.22	6.52	94	6.8	0.46	4.584	3.248	4.84	93.2	8.56	0.37	3.36	2.058	3.01	87.2	5.32	0.39	5.248	2.408	3.87	109.2	3.84
2017/6/18	169	6	18	Sunday	0	6	3	3	4	2	77	26.3	100.4	0.67	3.776	3.612	6.74	86.4	12.256	0.54	5.592	4.548	8.46	85.6	15.772	0.55	4.832	3.748	5.9	88	14.908	0.43	5.248	4.22	6.52	94	6.8	0.46	4.584	3.248	4.84	93.2	8.56	0.37	3.36	2.058	3.01	87.2	5.32
2017/6/19	170	6	19	Monday	0	26	10	16	15	11	82	26.2	100.26	0.58	4.536	3.636	7.52	91.6	10.804	0.67	3.776	3.612	6.74	86.4	12.256	0.54	5.592	4.548	8.46	85.6	15.772	0.55	4.832	3.748	5.9	88	14.908	0.43	5.248	4.22	6.52	94	6.8	0.46	4.584	3.248	4.84	93.2	8.56
2017/6/20	171	6	20	Tuesday	0	17	9	8	3	14	79	27.6	100.15	0.56	4.944	4.996	9.22	96	16.924	0.58	4.536	3.636	7.52	91.6	10.804	0.67	3.776	3.612	6.74	86.4	12.256	0.54	5.592	4.548	8.46	85.6	15.772	0.55	4.832	3.748	5.9	88	14.908	0.43	5.248	4.22	6.52	94	6.8
2017/6/21	172	6	21	Wednesday	0	11	5	6	4	7	89	26.3	100.12	0.48	4.112	4.42	8.06	87.2	12.316	0.56	4.944	4.996	9.22	96	16.924	0.58	4.536	3.636	7.52	91.6	10.804	0.67	3.776	3.612	6.74	86.4	12.256	0.54	5.592	4.548	8.46	85.6	15.772	0.55	4.832	3.748	5.9	88	14.908
2017/6/22	173	6	22	Thursday	0	7	2	5	2	5	80	26.7	100.29	0.57	4.4	2.485	6.3	82.8	13.168	0.48	4.112	4.42	8.06	87.2	12.316	0.56	4.944	4.996	9.22	96	16.924	0.58	4.536	3.636	7.52	91.6	10.804	0.67	3.776	3.612	6.74	86.4	12.256	0.54	5.592	4.548	8.46	85.6	15.772
2017/6/23	174	6	23	Friday	0	8	3	5	2	6	90	26.5	100.22	0.36	3.576	2.716	4.54	86.8	7.22	0.57	4.4	2.485	6.3	82.8	13.168	0.48	4.112	4.42	8.06	87.2	12.316	0.56	4.944	4.996	9.22	96	16.924	0.58	4.536	3.636	7.52	91.6	10.804	0.67	3.776	3.612	6.74	86.4	12.256
2017/6/24	175	6	24	Saturday	0	9	4	5	1	8	89	26.2	100.04	0.52	5.176	3.374	7.08	144.8	7.04	0.36	3.576	2.716	4.54	86.8	7.22	0.57	4.4	2.485	6.3	82.8	13.168	0.48	4.112	4.42	8.06	87.2	12.316	0.56	4.944	4.996	9.22	96	16.924	0.58	4.536	3.636	7.52	91.6	10.804
2017/6/25	176	6	25	Sunday	0	10	4	6	6	4	89	26.7	100.26	0.35	5.368	3.964	7.88	92.8	10.936	0.52	5.176	3.374	7.08	144.8	7.04	0.36	3.576	2.716	4.54	86.8	7.22	0.57	4.4	2.485	6.3	82.8	13.168	0.48	4.112	4.42	8.06	87.2	12.316	0.56	4.944	4.996	9.22	96	16.924
2017/6/26	177	6	26	Monday	0	11	3	8	4	7	88	25.8	100.56	0.35	4.12	3.444	6.36	82.8	9.04	0.35	5.368	3.964	7.88	92.8	10.936	0.52	5.176	3.374	7.08	144.8	7.04	0.36	3.576	2.716	4.54	86.8	7.22	0.57	4.4	2.485	6.3	82.8	13.168	0.48	4.112	4.42	8.06	87.2	12.316
2017/6/27	178	6	27	Tuesday	0	9	3	6	3	6	82	26	100.67	0.4	2.864	2.443	4.58	69.6	15.04	0.35	4.12	3.444	6.36	82.8	9.04	0.35	5.368	3.964	7.88	92.8	10.936	0.52	5.176	3.374	7.08	144.8	7.04	0.36	3.576	2.716	4.54	86.8	7.22	0.57	4.4	2.485	6.3	82.8	13.168
2017/6/28	179	6	28	Wednesday	0	11	4	7	2	9	79	26.8	100.66	0.39	3.344	2.772	5.68	82	14.716	0.4	2.864	2.443	4.58	69.6	15.04	0.35	4.12	3.444	6.36	82.8	9.04	0.35	5.368	3.964	7.88	92.8	10.936	0.52	5.176	3.374	7.08	144.8	7.04	0.36	3.576	2.716	4.54	86.8	7.22
2017/6/29	180	6	29	Thursday	0	10	5	5	8	2	83	26.8	100.64	0.52	3.72	2.842	6.16	92.4	12.988	0.39	3.344	2.772	5.68	82	14.716	0.4	2.864	2.443	4.58	69.6	15.04	0.35	4.12	3.444	6.36	82.8	9.04	0.35	5.368	3.964	7.88	92.8	10.936	0.52	5.176	3.374	7.08	144.8	7.04
2017/6/30	181	6	30	Friday	0	9	4	5	4	5	95	24.6	100.46	0.31	2.656	1.085	1.79	64	4.62	0.52	3.72	2.842	6.16	92.4	12.988	0.39	3.344	2.772	5.68	82	14.716	0.4	2.864	2.443	4.58	69.6	15.04	0.35	4.12	3.444	6.36	82.8	9.04	0.35	5.368	3.964	7.88	92.8	10.936
2017/7/1	182	7	1	Saturday	0	6	1	5	1	5	97	24.3	100.18	0.33	2.632	0.854	1.76	64.4	3.8	0.31	2.656	1.085	1.79	64	4.62	0.52	3.72	2.842	6.16	92.4	12.988	0.39	3.344	2.772	5.68	82	14.716	0.4	2.864	2.443	4.58	69.6	15.04	0.35	4.12	3.444	6.36	82.8	9.04
2017/7/2	183	7	2	Sunday	0	12	5	7	6	6	82	27.1	100.08	0.35	2.712	1.47	3.08	62.4	10.744	0.33	2.632	0.854	1.76	64.4	3.8	0.31	2.656	1.085	1.79	64	4.62	0.52	3.72	2.842	6.16	92.4	12.988	0.39	3.344	2.772	5.68	82	14.716	0.4	2.864	2.443	4.58	69.6	15.04
2017/7/3	184	7	3	Monday	0	17	8	9	10	7	82	28.7	100.28	0.4	3.192	2.45	4.76	86.4	14.296	0.35	2.712	1.47	3.08	62.4	10.744	0.33	2.632	0.854	1.76	64.4	3.8	0.31	2.656	1.085	1.79	64	4.62	0.52	3.72	2.842	6.16	92.4	12.988	0.39	3.344	2.772	5.68	82	14.716
2017/7/4	185	7	4	Tuesday	0	17	9	8	9	8	81	29.4	100.41	0.38	2.888	1.981	4.45	82	9.1	0.4	3.192	2.45	4.76	86.4	14.296	0.35	2.712	1.47	3.08	62.4	10.744	0.33	2.632	0.854	1.76	64.4	3.8	0.31	2.656	1.085	1.79	64	4.62	0.52	3.72	2.842	6.16	92.4	12.988
2017/7/5	186	7	5	Wednesday	0	15	6	9	7	8	81	30	100.49	0.4	2.848	1.477	3.59	74.4	6.78	0.38	2.888	1.981	4.45	82	9.1	0.4	3.192	2.45	4.76	86.4	14.296	0.35	2.712	1.47	3.08	62.4	10.744	0.33	2.632	0.854	1.76	64.4	3.8	0.31	2.656	1.085	1.79	64	4.62
2017/7/6	187	7	6	Thursday	0	10	3	7	3	7	73	30.9	100.43	0.42	2.856	1.785	4.45	57.6	7.76	0.4	2.848	1.477	3.59	74.4	6.78	0.38	2.888	1.981	4.45	82	9.1	0.4	3.192	2.45	4.76	86.4	14.296	0.35	2.712	1.47	3.08	62.4	10.744	0.33	2.632	0.854	1.76	64.4	3.8
2017/7/7	188	7	7	Friday	0	7	2	5	3	4	75	30.5	100.25	0.36	2.912	1.393	4.38	58	7.64	0.42	2.856	1.785	4.45	57.6	7.76	0.4	2.848	1.477	3.59	74.4	6.78	0.38	2.888	1.981	4.45	82	9.1	0.4	3.192	2.45	4.76	86.4	14.296	0.35	2.712	1.47	3.08	62.4	10.744
2017/7/8	189	7	8	Saturday	0	9	5	4	9	0	82	29.7	100.27	0.37	2.912	1.708	4.27	61.6	6.36	0.36	2.912	1.393	4.38	58	7.64	0.42	2.856	1.785	4.45	57.6	7.76	0.4	2.848	1.477	3.59	74.4	6.78	0.38	2.888	1.981	4.45	82	9.1	0.4	3.192	2.45	4.76	86.4	14.296
2017/7/9	190	7	9	Sunday	0	6	3	3	3	3	91	27.1	100.22	0.3	2.384	1.155	2.54	51.6	3.12	0.37	2.912	1.708	4.27	61.6	6.36	0.36	2.912	1.393	4.38	58	7.64	0.42	2.856	1.785	4.45	57.6	7.76	0.4	2.848	1.477	3.59	74.4	6.78	0.38	2.888	1.981	4.45	82	9.1
2017/7/10	191	7	10	Monday	0	11	6	5	4	7	88	27.4	100.15	0.31	2.208	1.435	2.81	54	9.58	0.3	2.384	1.155	2.54	51.6	3.12	0.37	2.912	1.708	4.27	61.6	6.36	0.36	2.912	1.393	4.38	58	7.64	0.42	2.856	1.785	4.45	57.6	7.76	0.4	2.848	1.477	3.59	74.4	6.78
2017/7/11	192	7	11	Tuesday	0	15	5	10	9	6	80	28.7	100.5	0.36	2.232	1.232	2.95	52.4	7.6	0.31	2.208	1.435	2.81	54	9.58	0.3	2.384	1.155	2.54	51.6	3.12	0.37	2.912	1.708	4.27	61.6	6.36	0.36	2.912	1.393	4.38	58	7.64	0.42	2.856	1.785	4.45	57.6	7.76
2017/7/12	193	7	12	Wednesday	0	13	6	7	8	5	74	30.2	100.54	0.39	1.752	1.134	3.19	48.8	7.42	0.36	2.232	1.232	2.95	52.4	7.6	0.31	2.208	1.435	2.81	54	9.58	0.3	2.384	1.155	2.54	51.6	3.12	0.37	2.912	1.708	4.27	61.6	6.36	0.36	2.912	1.393	4.38	58	7.64
2017/7/13	194	7	13	Thursday	0	13	9	4	9	4	70	31.1	100.43	0.46	2.392	2.065	4.76	62.8	9.6	0.39	1.752	1.134	3.19	48.8	7.42	0.36	2.232	1.232	2.95	52.4	7.6	0.31	2.208	1.435	2.81	54	9.58	0.3	2.384	1.155	2.54	51.6	3.12	0.37	2.912	1.708	4.27	61.6	6.36
2017/7/14	195	7	14	Friday	0	4	3	1	1	3	72	31.2	100.21	0.45	2.56	2.016	4.6	60.4	9.2	0.46	2.392	2.065	4.76	62.8	9.6	0.39	1.752	1.134	3.19	48.8	7.42	0.36	2.232	1.232	2.95	52.4	7.6	0.31	2.208	1.435	2.81	54	9.58	0.3	2.384	1.155	2.54	51.6	3.12
2017/7/15	196	7	15	Saturday	0	10	5	5	5	5	69	31.6	100.32	0.48	3.2	2.261	5.86	64.4	11.332	0.45	2.56	2.016	4.6	60.4	9.2	0.46	2.392	2.065	4.76	62.8	9.6	0.39	1.752	1.134	3.19	48.8	7.42	0.36	2.232	1.232	2.95	52.4	7.6	0.31	2.208	1.435	2.81	54	9.58
2017/7/16	197	7	16	Sunday	0	11	5	6	5	6	68	32	100.59	0.47	3.368	2.317	5.68	62.8	11.572	0.48	3.2	2.261	5.86	64.4	11.332	0.45	2.56	2.016	4.6	60.4	9.2	0.46	2.392	2.065	4.76	62.8	9.6	0.39	1.752	1.134	3.19	48.8	7.42	0.36	2.232	1.232	2.95	52.4	7.6
2017/7/17	198	7	17	Monday	0	12	5	7	6	6	72	31.7	100.73	0.47	3.544	2.261	6.32	64.8	11.896	0.47	3.368	2.317	5.68	62.8	11.572	0.48	3.2	2.261	5.86	64.4	11.332	0.45	2.56	2.016	4.6	60.4	9.2	0.46	2.392	2.065	4.76	62.8	9.6	0.39	1.752	1.134	3.19	48.8	7.42
2017/7/18	199	7	18	Tuesday	0	7	3	4	2	5	69	32	100.73	0.45	2.504	2.317	5.02	59.2	10.24	0.47	3.544	2.261	6.32	64.8	11.896	0.47	3.368	2.317	5.68	62.8	11.572	0.48	3.2	2.261	5.86	64.4	11.332	0.45	2.56	2.016	4.6	60.4	9.2	0.46	2.392	2.065	4.76	62.8	9.6
2017/7/19	200	7	19	Wednesday	0	6	3	3	2	4	63	32.2	100.58	0.41	1.792	1.155	3.3	42	7.96	0.45	2.504	2.317	5.02	59.2	10.24	0.47	3.544	2.261	6.32	64.8	11.896	0.47	3.368	2.317	5.68	62.8	11.572	0.48	3.2	2.261	5.86	64.4	11.332	0.45	2.56	2.016	4.6	60.4	9.2
2017/7/20	201	7	20	Thursday	0	6	2	4	3	3	65	31.7	100.29	0.43	1.824	1.057	3.56	47.6	9.06	0.41	1.792	1.155	3.3	42	7.96	0.45	2.504	2.317	5.02	59.2	10.24	0.47	3.544	2.261	6.32	64.8	11.896	0.47	3.368	2.317	5.68	62.8	11.572	0.48	3.2	2.261	5.86	64.4	11.332
2017/7/21	202	7	21	Friday	0	9	5	4	2	7	63	32.4	100.51	0.51	2.336	1.407	4.24	48.8	9.76	0.43	1.824	1.057	3.56	47.6	9.06	0.41	1.792	1.155	3.3	42	7.96	0.45	2.504	2.317	5.02	59.2	10.24	0.47	3.544	2.261	6.32	64.8	11.896	0.47	3.368	2.317	5.68	62.8	11.572
2017/7/22	203	7	22	Saturday	0	7	4	3	6	1	64	33	100.69	0.52	3.624	2.492	6.42	60	13.528	0.51	2.336	1.407	4.24	48.8	9.76	0.43	1.824	1.057	3.56	47.6	9.06	0.41	1.792	1.155	3.3	42	7.96	0.45	2.504	2.317	5.02	59.2	10.24	0.47	3.544	2.261	6.32	64.8	11.896
2017/7/23	204	7	23	Sunday	0	5	2	3	1	4	70	32.7	100.52	0.51	4.336	3.08	8.32	67.2	14.584	0.52	3.624	2.492	6.42	60	13.528	0.51	2.336	1.407	4.24	48.8	9.76	0.43	1.824	1.057	3.56	47.6	9.06	0.41	1.792	1.155	3.3	42	7.96	0.45	2.504	2.317	5.02	59.2	10.24
2017/7/24	205	7	24	Monday	0	13	3	10	3	10	70	32.5	100.29	0.49	4.016	3.269	7.7	64.8	11.788	0.51	4.336	3.08	8.32	67.2	14.584	0.52	3.624	2.492	6.42	60	13.528	0.51	2.336	1.407	4.24	48.8	9.76	0.43	1.824	1.057	3.56	47.6	9.06	0.41	1.792	1.155	3.3	42	7.96
2017/7/25	206	7	25	Tuesday	0	7	1	6	1	6	66	33.2	100.22	0.53	6.072	3.556	10.06	80.4	18.464	0.49	4.016	3.269	7.7	64.8	11.788	0.51	4.336	3.08	8.32	67.2	14.584	0.52	3.624	2.492	6.42	60	13.528	0.51	2.336	1.407	4.24	48.8	9.76	0.43	1.824	1.057	3.56	47.6	9.06
2017/7/26	207	7	26	Wednesday	0	5	0	5	2	3	71	33.6	100.16	0.42	4	3.892	9.22	72	13.696	0.53	6.072	3.556	10.06	80.4	18.464	0.49	4.016	3.269	7.7	64.8	11.788	0.51	4.336	3.08	8.32	67.2	14.584	0.52	3.624	2.492	6.42	60	13.528	0.51	2.336	1.407	4.24	48.8	9.76
2017/7/27	208	7	27	Thursday	0	12	5	7	5	7	69	33.9	100.09	0.45	4	5.084	10.3	85.2	17.265	0.42	4	3.892	9.22	72	13.696	0.53	6.072	3.556	10.06	80.4	18.464	0.49	4.016	3.269	7.7	64.8	11.788	0.51	4.336	3.08	8.32	67.2	14.584	0.52	3.624	2.492	6.42	60	13.528
2017/7/28	209	7	28	Friday	0	14	2	12	8	6	76	33	100.33	0.43	3.712	5.444	11.4	113.2	13.852	0.45	4	5.084	10.3	85.2	17.265	0.42	4	3.892	9.22	72	13.696	0.53	6.072	3.556	10.06	80.4	18.464	0.49	4.016	3.269	7.7	64.8	11.788	0.51	4.336	3.08	8.32	67.2	14.584
2017/7/29	210	7	29	Saturday	0	6	2	4	4	2	77	30.8	100.43	0.4	2.176	6.612	10.44	138	16.264	0.43	3.712	5.444	11.4	113.2	13.852	0.45	4	5.084	10.3	85.2	17.265	0.42	4	3.892	9.22	72	13.696	0.53	6.072	3.556	10.06	80.4	18.464	0.49	4.016	3.269	7.7	64.8	11.788
2017/7/30	211	7	30	Sunday	0	4	1	3	2	2	80	28.5	100.08	0.42	1.816	4.82	7.98	95.2	12.34	0.4	2.176	6.612	10.44	138	16.264	0.43	3.712	5.444	11.4	113.2	13.852	0.45	4	5.084	10.3	85.2	17.265	0.42	4	3.892	9.22	72	13.696	0.53	6.072	3.556	10.06	80.4	18.464
2017/7/31	212	7	31	Monday	0	17	5	12	6	11	82	28.6	99.83	0.41	1.48	2.492	4.47	80.4	8.5	0.42	1.816	4.82	7.98	95.2	12.34	0.4	2.176	6.612	10.44	138	16.264	0.43	3.712	5.444	11.4	113.2	13.852	0.45	4	5.084	10.3	85.2	17.265	0.42	4	3.892	9.22	72	13.696
2017/8/1	213	8	1	Tuesday	0	9	4	5	5	4	100	26.4	99.6	0.39	2.576	1.47	2.23	74	5.2	0.41	1.48	2.492	4.47	80.4	8.5	0.42	1.816	4.82	7.98	95.2	12.34	0.4	2.176	6.612	10.44	138	16.264	0.43	3.712	5.444	11.4	113.2	13.852	0.45	4	5.084	10.3	85.2	17.265
2017/8/2	214	8	2	Wednesday	0	9	0	9	1	8	94	27.8	99.63	0.39	2.368	1.344	2.29	70.8	7.12	0.39	2.576	1.47	2.23	74	5.2	0.41	1.48	2.492	4.47	80.4	8.5	0.42	1.816	4.82	7.98	95.2	12.34	0.4	2.176	6.612	10.44	138	16.264	0.43	3.712	5.444	11.4	113.2	13.852
2017/8/3	215	8	3	Thursday	0	10	5	5	7	3	87	30	99.72	0.48	4.336	2.576	4.92	92.4	13.36	0.39	2.368	1.344	2.29	70.8	7.12	0.39	2.576	1.47	2.23	74	5.2	0.41	1.48	2.492	4.47	80.4	8.5	0.42	1.816	4.82	7.98	95.2	12.34	0.4	2.176	6.612	10.44	138	16.264
2017/8/4	216	8	4	Friday	0	8	2	6	1	7	92	29.5	99.91	0.48	4.696	3.668	7.2	93.6	7.94	0.48	4.336	2.576	4.92	92.4	13.36	0.39	2.368	1.344	2.29	70.8	7.12	0.39	2.576	1.47	2.23	74	5.2	0.41	1.48	2.492	4.47	80.4	8.5	0.42	1.816	4.82	7.98	95.2	12.34
2017/8/5	217	8	5	Saturday	0	8	3	5	3	5	85	30.8	100.11	0.52	4.76	4.036	8.14	104	13.264	0.48	4.696	3.668	7.2	93.6	7.94	0.48	4.336	2.576	4.92	92.4	13.36	0.39	2.368	1.344	2.29	70.8	7.12	0.39	2.576	1.47	2.23	74	5.2	0.41	1.48	2.492	4.47	80.4	8.5
2017/8/6	218	8	6	Sunday	0	11	8	3	6	5	82	32.3	100.09	0.52	3.512	2.898	5.02	69.2	14.404	0.52	4.76	4.036	8.14	104	13.264	0.48	4.696	3.668	7.2	93.6	7.94	0.48	4.336	2.576	4.92	92.4	13.36	0.39	2.368	1.344	2.29	70.8	7.12	0.39	2.576	1.47	2.23	74	5.2
2017/8/7	219	8	7	Monday	0	13	6	7	6	7	71	33.2	99.95	0.61	3.488	2.52	5.96	64	12.46	0.52	3.512	2.898	5.02	69.2	14.404	0.52	4.76	4.036	8.14	104	13.264	0.48	4.696	3.668	7.2	93.6	7.94	0.48	4.336	2.576	4.92	92.4	13.36	0.39	2.368	1.344	2.29	70.8	7.12
2017/8/8	220	8	8	Tuesday	0	18	9	9	8	10	92	26.8	99.95	0.47	2.848	1.981	4.03	70.8	6.92	0.61	3.488	2.52	5.96	64	12.46	0.52	3.512	2.898	5.02	69.2	14.404	0.52	4.76	4.036	8.14	104	13.264	0.48	4.696	3.668	7.2	93.6	7.94	0.48	4.336	2.576	4.92	92.4	13.36
2017/8/9	221	8	9	Wednesday	0	12	4	8	4	8	86	27.6	99.98	0.48	2.768	2.289	4.14	77.2	12.616	0.47	2.848	1.981	4.03	70.8	6.92	0.61	3.488	2.52	5.96	64	12.46	0.52	3.512	2.898	5.02	69.2	14.404	0.52	4.76	4.036	8.14	104	13.264	0.48	4.696	3.668	7.2	93.6	7.94
2017/8/10	222	8	10	Thursday	0	10	3	7	6	4	84	29.9	99.97	0.53	2.76	1.988	4.64	66.4	13.9	0.48	2.768	2.289	4.14	77.2	12.616	0.47	2.848	1.981	4.03	70.8	6.92	0.61	3.488	2.52	5.96	64	12.46	0.52	3.512	2.898	5.02	69.2	14.404	0.52	4.76	4.036	8.14	104	13.264
2017/8/11	223	8	11	Friday	0	11	5	6	5	6	88	28.8	100.17	0.74	4.168	2.849	6.84	90	9.72	0.53	2.76	1.988	4.64	66.4	13.9	0.48	2.768	2.289	4.14	77.2	12.616	0.47	2.848	1.981	4.03	70.8	6.92	0.61	3.488	2.52	5.96	64	12.46	0.52	3.512	2.898	5.02	69.2	14.404
2017/8/12	224	8	12	Saturday	0	14	5	9	7	7	97	26.2	100.18	0.42	2.68	1.204	2.1	68	4.2	0.74	4.168	2.849	6.84	90	9.72	0.53	2.76	1.988	4.64	66.4	13.9	0.48	2.768	2.289	4.14	77.2	12.616	0.47	2.848	1.981	4.03	70.8	6.92	0.61	3.488	2.52	5.96	64	12.46
2017/8/13	225	8	13	Sunday	0	7	3	4	4	3	97	26	100.26	0.4	2.816	1.323	2.42	77.6	6.28	0.42	2.68	1.204	2.1	68	4.2	0.74	4.168	2.849	6.84	90	9.72	0.53	2.76	1.988	4.64	66.4	13.9	0.48	2.768	2.289	4.14	77.2	12.616	0.47	2.848	1.981	4.03	70.8	6.92
2017/8/14	226	8	14	Monday	0	16	7	9	5	11	94	26.7	100.39	0.48	3.176	3.129	5.04	92.4	9.2	0.4	2.816	1.323	2.42	77.6	6.28	0.42	2.68	1.204	2.1	68	4.2	0.74	4.168	2.849	6.84	90	9.72	0.53	2.76	1.988	4.64	66.4	13.9	0.48	2.768	2.289	4.14	77.2	12.616
2017/8/15	227	8	15	Tuesday	0	21	7	14	8	13	84	27.9	100.55	0.57	4.712	4.3	7.08	107.6	15.148	0.48	3.176	3.129	5.04	92.4	9.2	0.4	2.816	1.323	2.42	77.6	6.28	0.42	2.68	1.204	2.1	68	4.2	0.74	4.168	2.849	6.84	90	9.72	0.53	2.76	1.988	4.64	66.4	13.9
2017/8/16	228	8	16	Wednesday	0	8	1	7	3	5	90	27.4	100.48	0.57	5.04	4.412	7.6	102.8	14.356	0.57	4.712	4.3	7.08	107.6	15.148	0.48	3.176	3.129	5.04	92.4	9.2	0.4	2.816	1.323	2.42	77.6	6.28	0.42	2.68	1.204	2.1	68	4.2	0.74	4.168	2.849	6.84	90	9.72
2017/8/17	229	8	17	Thursday	0	12	4	8	7	5	85	28	100.59	0.7	3.088	1.435	3.81	82	8.32	0.57	5.04	4.412	7.6	102.8	14.356	0.57	4.712	4.3	7.08	107.6	15.148	0.48	3.176	3.129	5.04	92.4	9.2	0.4	2.816	1.323	2.42	77.6	6.28	0.42	2.68	1.204	2.1	68	4.2
2017/8/18	230	8	18	Friday	0	15	5	10	8	7	76	29.9	100.59	0.95	3.232	2.205	4.62	88.4	10.24	0.7	3.088	1.435	3.81	82	8.32	0.57	5.04	4.412	7.6	102.8	14.356	0.57	4.712	4.3	7.08	107.6	15.148	0.48	3.176	3.129	5.04	92.4	9.2	0.4	2.816	1.323	2.42	77.6	6.28
2017/8/19	231	8	19	Saturday	0	7	1	6	2	5	70	31.2	100.44	0.73	2.8	2.226	4.87	63.2	9.68	0.95	3.232	2.205	4.62	88.4	10.24	0.7	3.088	1.435	3.81	82	8.32	0.57	5.04	4.412	7.6	102.8	14.356	0.57	4.712	4.3	7.08	107.6	15.148	0.48	3.176	3.129	5.04	92.4	9.2
2017/8/20	232	8	20	Sunday	0	8	6	2	5	3	88	29.2	100.36	0.76	4.136	2.877	5.9	98.4	10.156	0.73	2.8	2.226	4.87	63.2	9.68	0.95	3.232	2.205	4.62	88.4	10.24	0.7	3.088	1.435	3.81	82	8.32	0.57	5.04	4.412	7.6	102.8	14.356	0.57	4.712	4.3	7.08	107.6	15.148
2017/8/21	233	8	21	Monday	0	16	3	13	5	11	89	29.1	100.32	0.74	3.464	3.465	6.38	108.4	13.864	0.76	4.136	2.877	5.9	98.4	10.156	0.73	2.8	2.226	4.87	63.2	9.68	0.95	3.232	2.205	4.62	88.4	10.24	0.7	3.088	1.435	3.81	82	8.32	0.57	5.04	4.412	7.6	102.8	14.356
2017/8/22	234	8	22	Tuesday	0	7	4	3	2	5	81	30.8	100.31	0.8	3.504	3.129	5.98	96.8	15.244	0.74	3.464	3.465	6.38	108.4	13.864	0.76	4.136	2.877	5.9	98.4	10.156	0.73	2.8	2.226	4.87	63.2	9.68	0.95	3.232	2.205	4.62	88.4	10.24	0.7	3.088	1.435	3.81	82	8.32
2017/8/23	235	8	23	Wednesday	0	11	2	9	7	4	78	31.8	100.37	0.83	3.824	3.199	6.64	100.8	14.032	0.8	3.504	3.129	5.98	96.8	15.244	0.74	3.464	3.465	6.38	108.4	13.864	0.76	4.136	2.877	5.9	98.4	10.156	0.73	2.8	2.226	4.87	63.2	9.68	0.95	3.232	2.205	4.62	88.4	10.24
2017/8/24	236	8	24	Thursday	0	9	0	9	4	5	86	30	100.66	0.96	3.936	2.471	5.74	97.2	12.808	0.83	3.824	3.199	6.64	100.8	14.032	0.8	3.504	3.129	5.98	96.8	15.244	0.74	3.464	3.465	6.38	108.4	13.864	0.76	4.136	2.877	5.9	98.4	10.156	0.73	2.8	2.226	4.87	63.2	9.68
2017/8/25	237	8	25	Friday	0	9	0	9	5	4	91	28.6	100.79	0.6	3.64	2.66	4.64	100.4	11.56	0.96	3.936	2.471	5.74	97.2	12.808	0.83	3.824	3.199	6.64	100.8	14.032	0.8	3.504	3.129	5.98	96.8	15.244	0.74	3.464	3.465	6.38	108.4	13.864	0.76	4.136	2.877	5.9	98.4	10.156
2017/8/26	238	8	26	Saturday	0	8	2	6	4	4	83	27.9	100.97	0.79	2.864	2.457	4.85	100	11.224	0.6	3.64	2.66	4.64	100.4	11.56	0.96	3.936	2.471	5.74	97.2	12.808	0.83	3.824	3.199	6.64	100.8	14.032	0.8	3.504	3.129	5.98	96.8	15.244	0.74	3.464	3.465	6.38	108.4	13.864
2017/8/27	239	8	27	Sunday	0	11	5	6	6	5	77	30.2	100.83	0.91	2.792	3.395	6.62	94.4	14.188	0.79	2.864	2.457	4.85	100	11.224	0.6	3.64	2.66	4.64	100.4	11.56	0.96	3.936	2.471	5.74	97.2	12.808	0.83	3.824	3.199	6.64	100.8	14.032	0.8	3.504	3.129	5.98	96.8	15.244
2017/8/28	240	8	28	Monday	0	17	5	12	6	11	73	31.4	100.72	0.99	3.328	2.576	5.98	86	12.46	0.91	2.792	3.395	6.62	94.4	14.188	0.79	2.864	2.457	4.85	100	11.224	0.6	3.64	2.66	4.64	100.4	11.56	0.96	3.936	2.471	5.74	97.2	12.808	0.83	3.824	3.199	6.64	100.8	14.032
2017/8/29	241	8	29	Tuesday	0	18	4	14	9	9	83	26.3	101.13	0.68	2.152	2.45	4.34	108.8	12.88	0.99	3.328	2.576	5.98	86	12.46	0.91	2.792	3.395	6.62	94.4	14.188	0.79	2.864	2.457	4.85	100	11.224	0.6	3.64	2.66	4.64	100.4	11.56	0.96	3.936	2.471	5.74	97.2	12.808
2017/8/30	242	8	30	Wednesday	0	16	6	10	9	7	84	22.4	101.22	0.57	1.96	0.987	2.25	51.6	6.12	0.68	2.152	2.45	4.34	108.8	12.88	0.99	3.328	2.576	5.98	86	12.46	0.91	2.792	3.395	6.62	94.4	14.188	0.79	2.864	2.457	4.85	100	11.224	0.6	3.64	2.66	4.64	100.4	11.56
2017/8/31	243	8	31	Thursday	0	19	4	15	9	10	87	21.7	101.19	0.63	2.56	1.673	3.51	64.4	4.84	0.57	1.96	0.987	2.25	51.6	6.12	0.68	2.152	2.45	4.34	108.8	12.88	0.99	3.328	2.576	5.98	86	12.46	0.91	2.792	3.395	6.62	94.4	14.188	0.79	2.864	2.457	4.85	100	11.224
2017/9/1	244	9	1	Friday	0	6	1	5	2	4	88	22.9	100.98	0.72	3.536	1.778	4.13	86	3.9	0.63	2.56	1.673	3.51	64.4	4.84	0.57	1.96	0.987	2.25	51.6	6.12	0.68	2.152	2.45	4.34	108.8	12.88	0.99	3.328	2.576	5.98	86	12.46	0.91	2.792	3.395	6.62	94.4	14.188
2017/9/2	245	9	2	Saturday	0	3	2	1	0	3	97	22.4	100.77	0.67	3.672	2.296	3.94	100.4	3.18	0.72	3.536	1.778	4.13	86	3.9	0.63	2.56	1.673	3.51	64.4	4.84	0.57	1.96	0.987	2.25	51.6	6.12	0.68	2.152	2.45	4.34	108.8	12.88	0.99	3.328	2.576	5.98	86	12.46
2017/9/3	246	9	3	Sunday	0	13	8	5	5	8	100	20.2	100.83	0.6	3.184	1.225	2.18	84.8	3.98	0.67	3.672	2.296	3.94	100.4	3.18	0.72	3.536	1.778	4.13	86	3.9	0.63	2.56	1.673	3.51	64.4	4.84	0.57	1.96	0.987	2.25	51.6	6.12	0.68	2.152	2.45	4.34	108.8	12.88
2017/9/4	247	9	4	Monday	0	20	7	13	10	10	95	21.7	100.93	0.61	3.624	1.862	3.65	91.2	6.36	0.6	3.184	1.225	2.18	84.8	3.98	0.67	3.672	2.296	3.94	100.4	3.18	0.72	3.536	1.778	4.13	86	3.9	0.63	2.56	1.673	3.51	64.4	4.84	0.57	1.96	0.987	2.25	51.6	6.12
2017/9/5	248	9	5	Tuesday	0	14	6	8	7	7	95	22.9	100.89	0.67	5.264	2.702	5.28	104.8	3.34	0.61	3.624	1.862	3.65	91.2	6.36	0.6	3.184	1.225	2.18	84.8	3.98	0.67	3.672	2.296	3.94	100.4	3.18	0.72	3.536	1.778	4.13	86	3.9	0.63	2.56	1.673	3.51	64.4	4.84
2017/9/6	249	9	6	Wednesday	0	19	4	15	5	14	92	23.4	100.89	0.57	2.904	1.568	2.79	90.4	6.94	0.67	5.264	2.702	5.28	104.8	3.34	0.61	3.624	1.862	3.65	91.2	6.36	0.6	3.184	1.225	2.18	84.8	3.98	0.67	3.672	2.296	3.94	100.4	3.18	0.72	3.536	1.778	4.13	86	3.9
2017/9/7	250	9	7	Thursday	0	13	3	10	3	10	86	24.3	100.94	0.69	5.04	2.051	4.66	84.8	15.508	0.57	2.904	1.568	2.79	90.4	6.94	0.67	5.264	2.702	5.28	104.8	3.34	0.61	3.624	1.862	3.65	91.2	6.36	0.6	3.184	1.225	2.18	84.8	3.98	0.67	3.672	2.296	3.94	100.4	3.18
2017/9/8	251	9	8	Friday	0	19	10	9	8	11	87	25.8	100.85	0.9	6.816	4.02	9	120.8	15.916	0.69	5.04	2.051	4.66	84.8	15.508	0.57	2.904	1.568	2.79	90.4	6.94	0.67	5.264	2.702	5.28	104.8	3.34	0.61	3.624	1.862	3.65	91.2	6.36	0.6	3.184	1.225	2.18	84.8	3.98
2017/9/9	252	9	9	Saturday	0	6	4	2	3	3	80	28.3	100.65	1.05	4.72	4.524	9.32	121.2	16.528	0.9	6.816	4.02	9	120.8	15.916	0.69	5.04	2.051	4.66	84.8	15.508	0.57	2.904	1.568	2.79	90.4	6.94	0.67	5.264	2.702	5.28	104.8	3.34	0.61	3.624	1.862	3.65	91.2	6.36
2017/9/10	253	9	10	Sunday	0	11	4	7	5	6	93	24.7	100.82	0.65	2.888	2.905	4.68	92	6.52	1.05	4.72	4.524	9.32	121.2	16.528	0.9	6.816	4.02	9	120.8	15.916	0.69	5.04	2.051	4.66	84.8	15.508	0.57	2.904	1.568	2.79	90.4	6.94	0.67	5.264	2.702	5.28	104.8	3.34
2017/9/11	254	9	11	Monday	0	25	11	14	11	14	86	23.6	101.05	0.7	2.648	2.03	3.73	78	10.12	0.65	2.888	2.905	4.68	92	6.52	1.05	4.72	4.524	9.32	121.2	16.528	0.9	6.816	4.02	9	120.8	15.916	0.69	5.04	2.051	4.66	84.8	15.508	0.57	2.904	1.568	2.79	90.4	6.94
2017/9/12	255	9	12	Tuesday	0	10	6	4	5	5	86	24	101.4	1.05	4.728	3.15	6.08	111.6	13.336	0.7	2.648	2.03	3.73	78	10.12	0.65	2.888	2.905	4.68	92	6.52	1.05	4.72	4.524	9.32	121.2	16.528	0.9	6.816	4.02	9	120.8	15.916	0.69	5.04	2.051	4.66	84.8	15.508
2017/9/13	256	9	13	Wednesday	0	12	3	9	7	5	78	24.6	101.5	1.09	5.456	3.381	7.4	93.6	17.078	1.05	4.728	3.15	6.08	111.6	13.336	0.7	2.648	2.03	3.73	78	10.12	0.65	2.888	2.905	4.68	92	6.52	1.05	4.72	4.524	9.32	121.2	16.528	0.9	6.816	4.02	9	120.8	15.916
2017/9/14	257	9	14	Thursday	0	10	3	7	4	6	74	24.6	101.38	1.16	4.64	3.548	7.44	97.6	16.528	1.09	5.456	3.381	7.4	93.6	17.078	1.05	4.728	3.15	6.08	111.6	13.336	0.7	2.648	2.03	3.73	78	10.12	0.65	2.888	2.905	4.68	92	6.52	1.05	4.72	4.524	9.32	121.2	16.528
2017/9/15	258	9	15	Friday	0	10	5	5	4	6	72	23.8	101.32	1.13	5.016	2.807	7	94	17.562	1.16	4.64	3.548	7.44	97.6	16.528	1.09	5.456	3.381	7.4	93.6	17.078	1.05	4.728	3.15	6.08	111.6	13.336	0.7	2.648	2.03	3.73	78	10.12	0.65	2.888	2.905	4.68	92	6.52
2017/9/16	259	9	16	Saturday	0	9	4	5	5	4	81	23.6	101.22	1.03	5.424	3.516	8.28	98.8	18.354	1.13	5.016	2.807	7	94	17.562	1.16	4.64	3.548	7.44	97.6	16.528	1.09	5.456	3.381	7.4	93.6	17.078	1.05	4.728	3.15	6.08	111.6	13.336	0.7	2.648	2.03	3.73	78	10.12
2017/9/17	260	9	17	Sunday	0	25	12	13	17	8	81	24.3	101.11	1.11	5.952	3.416	8.36	86	18.618	1.03	5.424	3.516	8.28	98.8	18.354	1.13	5.016	2.807	7	94	17.562	1.16	4.64	3.548	7.44	97.6	16.528	1.09	5.456	3.381	7.4	93.6	17.078	1.05	4.728	3.15	6.08	111.6	13.336
2017/9/18	261	9	18	Monday	0	15	3	12	8	7	85	25.1	100.9	1.47	6.872	6.596	12.92	117.6	15.952	1.11	5.952	3.416	8.36	86	18.618	1.03	5.424	3.516	8.28	98.8	18.354	1.13	5.016	2.807	7	94	17.562	1.16	4.64	3.548	7.44	97.6	16.528	1.09	5.456	3.381	7.4	93.6	17.078
2017/9/19	262	9	19	Tuesday	0	16	5	11	11	5	100	22.9	100.82	0.65	4.712	5.404	6.94	121.6	6.66	1.47	6.872	6.596	12.92	117.6	15.952	1.11	5.952	3.416	8.36	86	18.618	1.03	5.424	3.516	8.28	98.8	18.354	1.13	5.016	2.807	7	94	17.562	1.16	4.64	3.548	7.44	97.6	16.528
2017/9/20	263	9	20	Wednesday	0	16	6	10	10	6	99	21.9	101.01	0.68	4.384	2.653	4.11	94	6.34	0.65	4.712	5.404	6.94	121.6	6.66	1.47	6.872	6.596	12.92	117.6	15.952	1.11	5.952	3.416	8.36	86	18.618	1.03	5.424	3.516	8.28	98.8	18.354	1.13	5.016	2.807	7	94	17.562
2017/9/21	264	9	21	Thursday	0	14	7	7	7	7	96	22.4	101.05	0.87	6.608	3.932	6.84	113.6	3.22	0.68	4.384	2.653	4.11	94	6.34	0.65	4.712	5.404	6.94	121.6	6.66	1.47	6.872	6.596	12.92	117.6	15.952	1.11	5.952	3.416	8.36	86	18.618	1.03	5.424	3.516	8.28	98.8	18.354
2017/9/22	265	9	22	Friday	0	11	5	6	5	6	93	23.2	101.13	0.81	7.864	5.468	9	130.4	6.74	0.87	6.608	3.932	6.84	113.6	3.22	0.68	4.384	2.653	4.11	94	6.34	0.65	4.712	5.404	6.94	121.6	6.66	1.47	6.872	6.596	12.92	117.6	15.952	1.11	5.952	3.416	8.36	86	18.618
2017/9/23	266	9	23	Saturday	0	13	2	11	6	7	97	22.6	101.25	0.76	5.16	3.458	4.75	112.4	6.02	0.81	7.864	5.468	9	130.4	6.74	0.87	6.608	3.932	6.84	113.6	3.22	0.68	4.384	2.653	4.11	94	6.34	0.65	4.712	5.404	6.94	121.6	6.66	1.47	6.872	6.596	12.92	117.6	15.952
2017/9/24	267	9	24	Sunday	0	3	1	2	0	3	90	25.3	100.96	0.87	4.272	3.29	6.22	126	8.36	0.76	5.16	3.458	4.75	112.4	6.02	0.81	7.864	5.468	9	130.4	6.74	0.87	6.608	3.932	6.84	113.6	3.22	0.68	4.384	2.653	4.11	94	6.34	0.65	4.712	5.404	6.94	121.6	6.66
2017/9/25	268	9	25	Monday	0	19	3	16	6	13	90	26.3	100.62	0.69	3.92	3.82	7.56	111.2	10.108	0.87	4.272	3.29	6.22	126	8.36	0.76	5.16	3.458	4.75	112.4	6.02	0.81	7.864	5.468	9	130.4	6.74	0.87	6.608	3.932	6.84	113.6	3.22	0.68	4.384	2.653	4.11	94	6.34
2017/9/26	269	9	26	Tuesday	0	18	7	11	8	10	91	26.3	100.74	0.64	3.152	3.206	5.74	115.6	10.936	0.69	3.92	3.82	7.56	111.2	10.108	0.87	4.272	3.29	6.22	126	8.36	0.76	5.16	3.458	4.75	112.4	6.02	0.81	7.864	5.468	9	130.4	6.74	0.87	6.608	3.932	6.84	113.6	3.22
2017/9/27	270	9	27	Wednesday	0	17	7	10	10	7	95	22.4	101.04	0.47	2.208	1.624	2.28	99.6	6.92	0.64	3.152	3.206	5.74	115.6	10.936	0.69	3.92	3.82	7.56	111.2	10.108	0.87	4.272	3.29	6.22	126	8.36	0.76	5.16	3.458	4.75	112.4	6.02	0.81	7.864	5.468	9	130.4	6.74
2017/9/28	271	9	28	Thursday	0	9	4	5	4	5	90	21.6	101.49	0.52	2.816	1.799	3.04	82	8.9	0.47	2.208	1.624	2.28	99.6	6.92	0.64	3.152	3.206	5.74	115.6	10.936	0.69	3.92	3.82	7.56	111.2	10.108	0.87	4.272	3.29	6.22	126	8.36	0.76	5.16	3.458	4.75	112.4	6.02
2017/9/29	272	9	29	Friday	0	9	3	6	3	6	93	19.5	101.52	0.81	4.656	2.247	3.67	99.2	5.22	0.52	2.816	1.799	3.04	82	8.9	0.47	2.208	1.624	2.28	99.6	6.92	0.64	3.152	3.206	5.74	115.6	10.936	0.69	3.92	3.82	7.56	111.2	10.108	0.87	4.272	3.29	6.22	126	8.36
2017/9/30	273	9	30	Saturday	0	7	2	5	6	1	94	21.2	101.46	0.94	4.872	3.206	5.54	123.2	2.84	0.81	4.656	2.247	3.67	99.2	5.22	0.52	2.816	1.799	3.04	82	8.9	0.47	2.208	1.624	2.28	99.6	6.92	0.64	3.152	3.206	5.74	115.6	10.936	0.69	3.92	3.82	7.56	111.2	10.108
2017/10/1	274	10	1	Sunday	1	7	5	2	4	3	90	25.8	100.92	0.79	3.928	3.868	6.9	116	10.612	0.94	4.872	3.206	5.54	123.2	2.84	0.81	4.656	2.247	3.67	99.2	5.22	0.52	2.816	1.799	3.04	82	8.9	0.47	2.208	1.624	2.28	99.6	6.92	0.64	3.152	3.206	5.74	115.6	10.936
2017/10/2	275	10	2	Monday	1	9	4	5	6	3	93	21.6	101.27	0.51	2.032	0.952	1.87	88.8	4.94	0.79	3.928	3.868	6.9	116	10.612	0.94	4.872	3.206	5.54	123.2	2.84	0.81	4.656	2.247	3.67	99.2	5.22	0.52	2.816	1.799	3.04	82	8.9	0.47	2.208	1.624	2.28	99.6	6.92
2017/10/3	276	10	3	Tuesday	1	12	6	6	5	7	98	18.9	101.92	0.5	2.208	0.945	1.45	75.2	5.46	0.51	2.032	0.952	1.87	88.8	4.94	0.79	3.928	3.868	6.9	116	10.612	0.94	4.872	3.206	5.54	123.2	2.84	0.81	4.656	2.247	3.67	99.2	5.22	0.52	2.816	1.799	3.04	82	8.9
2017/10/4	277	10	4	Wednesday	1	5	3	2	4	1	97	14.6	102.12	0.52	2.008	0.973	1.48	71.6	4	0.5	2.208	0.945	1.45	75.2	5.46	0.51	2.032	0.952	1.87	88.8	4.94	0.79	3.928	3.868	6.9	116	10.612	0.94	4.872	3.206	5.54	123.2	2.84	0.81	4.656	2.247	3.67	99.2	5.22
2017/10/5	278	10	5	Thursday	1	7	5	2	3	4	99	14.7	102.06	0.53	3.08	1.043	1.51	81.6	2.5	0.52	2.008	0.973	1.48	71.6	4	0.5	2.208	0.945	1.45	75.2	5.46	0.51	2.032	0.952	1.87	88.8	4.94	0.79	3.928	3.868	6.9	116	10.612	0.94	4.872	3.206	5.54	123.2	2.84
2017/10/6	279	10	6	Friday	1	7	4	3	2	5	96	17.6	101.84	0.8	4	2.121	4.01	113.2	1.94	0.53	3.08	1.043	1.51	81.6	2.5	0.52	2.008	0.973	1.48	71.6	4	0.5	2.208	0.945	1.45	75.2	5.46	0.51	2.032	0.952	1.87	88.8	4.94	0.79	3.928	3.868	6.9	116	10.612
2017/10/7	280	10	7	Saturday	1	17	5	12	7	10	93	20.6	101.65	0.86	4.536	3.472	5.22	114.4	5.9	0.8	4	2.121	4.01	113.2	1.94	0.53	3.08	1.043	1.51	81.6	2.5	0.52	2.008	0.973	1.48	71.6	4	0.5	2.208	0.945	1.45	75.2	5.46	0.51	2.032	0.952	1.87	88.8	4.94
2017/10/8	281	10	8	Sunday	1	11	4	7	6	5	91	23.3	101.66	0.99	6.664	5.676	10.46	144.4	15.268	0.86	4.536	3.472	5.22	114.4	5.9	0.8	4	2.121	4.01	113.2	1.94	0.53	3.08	1.043	1.51	81.6	2.5	0.52	2.008	0.973	1.48	71.6	4	0.5	2.208	0.945	1.45	75.2	5.46
2017/10/9	282	10	9	Monday	0	20	6	14	11	9	94	24.1	101.5	0.94	6.744	6.764	12.04	160.4	12.568	0.99	6.664	5.676	10.46	144.4	15.268	0.86	4.536	3.472	5.22	114.4	5.9	0.8	4	2.121	4.01	113.2	1.94	0.53	3.08	1.043	1.51	81.6	2.5	0.52	2.008	0.973	1.48	71.6	4
2017/10/10	283	10	10	Tuesday	0	10	3	7	5	5	86	19.8	101.89	0.64	2.32	3.171	4.8	114.4	3.94	0.94	6.744	6.764	12.04	160.4	12.568	0.99	6.664	5.676	10.46	144.4	15.268	0.86	4.536	3.472	5.22	114.4	5.9	0.8	4	2.121	4.01	113.2	1.94	0.53	3.08	1.043	1.51	81.6	2.5
2017/10/11	284	10	11	Wednesday	0	20	8	12	11	9	92	14.4	102.09	0.58	2.288	0.952	1.75	78	3.1	0.64	2.32	3.171	4.8	114.4	3.94	0.94	6.744	6.764	12.04	160.4	12.568	0.99	6.664	5.676	10.46	144.4	15.268	0.86	4.536	3.472	5.22	114.4	5.9	0.8	4	2.121	4.01	113.2	1.94
2017/10/12	285	10	12	Thursday	0	16	8	8	9	7	98	13.6	102.22	0.53	2.384	0.7	1.1	68.4	4.16	0.58	2.288	0.952	1.75	78	3.1	0.64	2.32	3.171	4.8	114.4	3.94	0.94	6.744	6.764	12.04	160.4	12.568	0.99	6.664	5.676	10.46	144.4	15.268	0.86	4.536	3.472	5.22	114.4	5.9
2017/10/13	286	10	13	Friday	0	10	3	7	4	6	88	15.4	102.02	0.64	2.864	1.428	2.59	65.2	4.88	0.53	2.384	0.7	1.1	68.4	4.16	0.58	2.288	0.952	1.75	78	3.1	0.64	2.32	3.171	4.8	114.4	3.94	0.94	6.744	6.764	12.04	160.4	12.568	0.99	6.664	5.676	10.46	144.4	15.268
2017/10/14	287	10	14	Saturday	0	11	6	5	6	5	92	15.8	101.91	0.6	3.216	2.17	3.81	68	5.16	0.64	2.864	1.428	2.59	65.2	4.88	0.53	2.384	0.7	1.1	68.4	4.16	0.58	2.288	0.952	1.75	78	3.1	0.64	2.32	3.171	4.8	114.4	3.94	0.94	6.744	6.764	12.04	160.4	12.568
2017/10/15	288	10	15	Sunday	0	3	1	2	2	1	88	15.7	102.05	0.56	2.296	1.344	2.61	59.2	6.98	0.6	3.216	2.17	3.81	68	5.16	0.64	2.864	1.428	2.59	65.2	4.88	0.53	2.384	0.7	1.1	68.4	4.16	0.58	2.288	0.952	1.75	78	3.1	0.64	2.32	3.171	4.8	114.4	3.94
2017/10/16	289	10	16	Monday	0	21	8	13	9	12	95	14.9	102.25	0.55	2.688	1.491	2.18	67.2	5.42	0.56	2.296	1.344	2.61	59.2	6.98	0.6	3.216	2.17	3.81	68	5.16	0.64	2.864	1.428	2.59	65.2	4.88	0.53	2.384	0.7	1.1	68.4	4.16	0.58	2.288	0.952	1.75	78	3.1
2017/10/17	290	10	17	Tuesday	0	10	2	8	2	8	96	15.2	102.25	0.51	2.832	1.792	2.8	63.6	6.26	0.55	2.688	1.491	2.18	67.2	5.42	0.56	2.296	1.344	2.61	59.2	6.98	0.6	3.216	2.17	3.81	68	5.16	0.64	2.864	1.428	2.59	65.2	4.88	0.53	2.384	0.7	1.1	68.4	4.16
2017/10/18	291	10	18	Wednesday	0	17	3	14	8	9	96	14.9	102.2	0.5	3.104	2.149	3.41	63.6	3.72	0.51	2.832	1.792	2.8	63.6	6.26	0.55	2.688	1.491	2.18	67.2	5.42	0.56	2.296	1.344	2.61	59.2	6.98	0.6	3.216	2.17	3.81	68	5.16	0.64	2.864	1.428	2.59	65.2	4.88
2017/10/19	292	10	19	Thursday	0	19	8	11	8	11	87	15.8	102.04	0.5	3.248	2.128	3.38	61.6	6.44	0.5	3.104	2.149	3.41	63.6	3.72	0.51	2.832	1.792	2.8	63.6	6.26	0.55	2.688	1.491	2.18	67.2	5.42	0.56	2.296	1.344	2.61	59.2	6.98	0.6	3.216	2.17	3.81	68	5.16
2017/10/20	293	10	20	Friday	0	14	2	12	7	7	90	14.8	101.89	0.89	5.664	4.532	7.46	101.6	7.5	0.5	3.248	2.128	3.38	61.6	6.44	0.5	3.104	2.149	3.41	63.6	3.72	0.51	2.832	1.792	2.8	63.6	6.26	0.55	2.688	1.491	2.18	67.2	5.42	0.56	2.296	1.344	2.61	59.2	6.98
2017/10/21	294	10	21	Saturday	0	12	5	7	6	6	87	15.4	101.95	0.79	5.008	3.516	6.44	76.8	10.684	0.89	5.664	4.532	7.46	101.6	7.5	0.5	3.248	2.128	3.38	61.6	6.44	0.5	3.104	2.149	3.41	63.6	3.72	0.51	2.832	1.792	2.8	63.6	6.26	0.55	2.688	1.491	2.18	67.2	5.42
2017/10/22	295	10	22	Sunday	0	6	3	3	3	3	87	15.4	101.82	0.95	6.616	6.132	10.26	99.2	12.436	0.79	5.008	3.516	6.44	76.8	10.684	0.89	5.664	4.532	7.46	101.6	7.5	0.5	3.248	2.128	3.38	61.6	6.44	0.5	3.104	2.149	3.41	63.6	3.72	0.51	2.832	1.792	2.8	63.6	6.26
2017/10/23	296	10	23	Monday	0	29	6	23	17	12	86	17.3	102.08	0.8	4.8	9.58	13.42	120.4	9.66	0.95	6.616	6.132	10.26	99.2	12.436	0.79	5.008	3.516	6.44	76.8	10.684	0.89	5.664	4.532	7.46	101.6	7.5	0.5	3.248	2.128	3.38	61.6	6.44	0.5	3.104	2.149	3.41	63.6	3.72
2017/10/24	297	10	24	Tuesday	0	15	3	12	7	8	84	15.4	102.43	1.26	6.24	6.324	10.68	108.8	9.28	0.8	4.8	9.58	13.42	120.4	9.66	0.95	6.616	6.132	10.26	99.2	12.436	0.79	5.008	3.516	6.44	76.8	10.684	0.89	5.664	4.532	7.46	101.6	7.5	0.5	3.248	2.128	3.38	61.6	6.44
2017/10/25	298	10	25	Wednesday	0	19	6	13	4	15	78	16.2	102.24	1.42	6.6	3.932	8.78	84.4	7.64	1.26	6.24	6.324	10.68	108.8	9.28	0.8	4.8	9.58	13.42	120.4	9.66	0.95	6.616	6.132	10.26	99.2	12.436	0.79	5.008	3.516	6.44	76.8	10.684	0.89	5.664	4.532	7.46	101.6	7.5
2017/10/26	299	10	26	Thursday	0	9	6	3	3	6	77	16.8	102.05	0.98	6.984	4.812	9.92	85.6	11.692	1.42	6.6	3.932	8.78	84.4	7.64	1.26	6.24	6.324	10.68	108.8	9.28	0.8	4.8	9.58	13.42	120.4	9.66	0.95	6.616	6.132	10.26	99.2	12.436	0.79	5.008	3.516	6.44	76.8	10.684
2017/10/27	300	10	27	Friday	0	11	5	6	8	3	85	16.2	101.82	1.32	10.18	7.076	15	134.4	10.924	0.98	6.984	4.812	9.92	85.6	11.692	1.42	6.6	3.932	8.78	84.4	7.64	1.26	6.24	6.324	10.68	108.8	9.28	0.8	4.8	9.58	13.42	120.4	9.66	0.95	6.616	6.132	10.26	99.2	12.436
2017/10/28	301	10	28	Saturday	0	7	3	4	1	6	84	16.2	101.98	1.4	7.56	6.036	10.86	110	11.416	1.32	10.18	7.076	15	134.4	10.924	0.98	6.984	4.812	9.92	85.6	11.692	1.42	6.6	3.932	8.78	84.4	7.64	1.26	6.24	6.324	10.68	108.8	9.28	0.8	4.8	9.58	13.42	120.4	9.66
2017/10/29	302	10	29	Sunday	0	15	7	8	11	4	70	14.9	102.94	0.98	4.128	4.908	10.18	76.4	7.58	1.4	7.56	6.036	10.86	110	11.416	1.32	10.18	7.076	15	134.4	10.924	0.98	6.984	4.812	9.92	85.6	11.692	1.42	6.6	3.932	8.78	84.4	7.64	1.26	6.24	6.324	10.68	108.8	9.28
2017/10/30	303	10	30	Monday	0	12	5	7	4	8	56	11.6	103.14	1.08	5.36	2.324	6.74	63.2	6.9	0.98	4.128	4.908	10.18	76.4	7.58	1.4	7.56	6.036	10.86	110	11.416	1.32	10.18	7.076	15	134.4	10.924	0.98	6.984	4.812	9.92	85.6	11.692	1.42	6.6	3.932	8.78	84.4	7.64
2017/10/31	304	10	31	Tuesday	0	9	4	5	5	4	81	11.9	102.53	1.76	7.48	4.82	10.06	97.6	8.1	1.08	5.36	2.324	6.74	63.2	6.9	0.98	4.128	4.908	10.18	76.4	7.58	1.4	7.56	6.036	10.86	110	11.416	1.32	10.18	7.076	15	134.4	10.924	0.98	6.984	4.812	9.92	85.6	11.692
2017/11/1	305	11	1	Wednesday	0	13	3	10	9	4	84	13.2	101.95	1.63	10.02	7.284	14.42	135.6	7.68	1.76	7.48	4.82	10.06	97.6	8.1	1.08	5.36	2.324	6.74	63.2	6.9	0.98	4.128	4.908	10.18	76.4	7.58	1.4	7.56	6.036	10.86	110	11.416	1.32	10.18	7.076	15	134.4	10.924
2017/11/2	306	11	2	Thursday	0	11	4	7	5	6	84	15.4	101.76	1.36	11.16	8.604	15.9	141.6	10.756	1.63	10.02	7.284	14.42	135.6	7.68	1.76	7.48	4.82	10.06	97.6	8.1	1.08	5.36	2.324	6.74	63.2	6.9	0.98	4.128	4.908	10.18	76.4	7.58	1.4	7.56	6.036	10.86	110	11.416
2017/11/3	307	11	3	Friday	0	20	9	11	14	6	78	16.7	102.53	1.44	7.8	12.186	17.92	143.6	12.94	1.36	11.16	8.604	15.9	141.6	10.756	1.63	10.02	7.284	14.42	135.6	7.68	1.76	7.48	4.82	10.06	97.6	8.1	1.08	5.36	2.324	6.74	63.2	6.9	0.98	4.128	4.908	10.18	76.4	7.58
2017/11/4	308	11	4	Saturday	0	12	5	7	5	7	75	14.5	103.07	1.19	4.504	7.588	9.98	106	10.732	1.44	7.8	12.186	17.92	143.6	12.94	1.36	11.16	8.604	15.9	141.6	10.756	1.63	10.02	7.284	14.42	135.6	7.68	1.76	7.48	4.82	10.06	97.6	8.1	1.08	5.36	2.324	6.74	63.2	6.9
2017/11/5	309	11	5	Sunday	0	10	7	3	4	6	74	13.1	102.67	1.89	6.088	3.74	7.96	88.8	8.26	1.19	4.504	7.588	9.98	106	10.732	1.44	7.8	12.186	17.92	143.6	12.94	1.36	11.16	8.604	15.9	141.6	10.756	1.63	10.02	7.284	14.42	135.6	7.68	1.76	7.48	4.82	10.06	97.6	8.1
2017/11/6	310	11	6	Monday	0	23	10	13	11	12	85	12.7	102.03	1.71	7.432	5.684	9.88	110.4	7.3	1.89	6.088	3.74	7.96	88.8	8.26	1.19	4.504	7.588	9.98	106	10.732	1.44	7.8	12.186	17.92	143.6	12.94	1.36	11.16	8.604	15.9	141.6	10.756	1.63	10.02	7.284	14.42	135.6	7.68
2017/11/7	311	11	7	Tuesday	0	13	2	11	6	7	87	14.8	102.05	1.44	11.9	10.164	17.36	150.8	6.52	1.71	7.432	5.684	9.88	110.4	7.3	1.89	6.088	3.74	7.96	88.8	8.26	1.19	4.504	7.588	9.98	106	10.732	1.44	7.8	12.186	17.92	143.6	12.94	1.36	11.16	8.604	15.9	141.6	10.756
2017/11/8	312	11	8	Wednesday	0	19	6	13	12	7	85	15.1	102.1	1.64	11.2	13.614	20.64	159.2	10.624	1.44	11.9	10.164	17.36	150.8	6.52	1.71	7.432	5.684	9.88	110.4	7.3	1.89	6.088	3.74	7.96	88.8	8.26	1.19	4.504	7.588	9.98	106	10.732	1.44	7.8	12.186	17.92	143.6	12.94
2017/11/9	313	11	9	Thursday	0	16	6	10	5	11	80	16.8	101.75	1.76	7.56	8.628	13.5	136	12.964	1.64	11.2	13.614	20.64	159.2	10.624	1.44	11.9	10.164	17.36	150.8	6.52	1.71	7.432	5.684	9.88	110.4	7.3	1.89	6.088	3.74	7.96	88.8	8.26	1.19	4.504	7.588	9.98	106	10.732
2017/11/10	314	11	10	Friday	0	10	2	8	5	5	68	17.1	102.01	1.5	6.024	7.452	13.26	112.4	5.36	1.76	7.56	8.628	13.5	136	12.964	1.64	11.2	13.614	20.64	159.2	10.624	1.44	11.9	10.164	17.36	150.8	6.52	1.71	7.432	5.684	9.88	110.4	7.3	1.89	6.088	3.74	7.96	88.8	8.26
2017/11/11	315	11	11	Saturday	0	5	4	1	4	1	47	13.7	102.17	1	4.096	3.171	8.46	76	4.96	1.5	6.024	7.452	13.26	112.4	5.36	1.76	7.56	8.628	13.5	136	12.964	1.64	11.2	13.614	20.64	159.2	10.624	1.44	11.9	10.164	17.36	150.8	6.52	1.71	7.432	5.684	9.88	110.4	7.3
2017/11/12	316	11	12	Sunday	0	4	3	1	2	2	84	11.5	102	0.66	5.36	4.676	7.32	92.8	1.94	1	4.096	3.171	8.46	76	4.96	1.5	6.024	7.452	13.26	112.4	5.36	1.76	7.56	8.628	13.5	136	12.964	1.64	11.2	13.614	20.64	159.2	10.624	1.44	11.9	10.164	17.36	150.8	6.52
2017/11/13	317	11	13	Monday	0	13	2	11	6	7	93	12.1	101.81	0.55	5.448	5.004	6.5	106	2.4	0.66	5.36	4.676	7.32	92.8	1.94	1	4.096	3.171	8.46	76	4.96	1.5	6.024	7.452	13.26	112.4	5.36	1.76	7.56	8.628	13.5	136	12.964	1.64	11.2	13.614	20.64	159.2	10.624
2017/11/14	318	11	14	Tuesday	0	16	8	8	8	8	91	12.4	101.97	0.96	6.2	6.18	8.08	133.6	1.6	0.55	5.448	5.004	6.5	106	2.4	0.66	5.36	4.676	7.32	92.8	1.94	1	4.096	3.171	8.46	76	4.96	1.5	6.024	7.452	13.26	112.4	5.36	1.76	7.56	8.628	13.5	136	12.964
2017/11/15	319	11	15	Wednesday	0	12	1	11	4	8	88	13.5	102.01	1.44	7.872	9.292	13.98	169.6	4.66	0.96	6.2	6.18	8.08	133.6	1.6	0.55	5.448	5.004	6.5	106	2.4	0.66	5.36	4.676	7.32	92.8	1.94	1	4.096	3.171	8.46	76	4.96	1.5	6.024	7.452	13.26	112.4	5.36
2017/11/16	320	11	16	Thursday	0	9	3	6	4	5	84	16.4	101.74	1.19	6.416	8.316	11.8	125.6	5.48	1.44	7.872	9.292	13.98	169.6	4.66	0.96	6.2	6.18	8.08	133.6	1.6	0.55	5.448	5.004	6.5	106	2.4	0.66	5.36	4.676	7.32	92.8	1.94	1	4.096	3.171	8.46	76	4.96
2017/11/17	321	11	17	Friday	0	9	5	4	5	4	97	14.1	101.56	0.44	4.528	7.564	8.52	118	1.74	1.19	6.416	8.316	11.8	125.6	5.48	1.44	7.872	9.292	13.98	169.6	4.66	0.96	6.2	6.18	8.08	133.6	1.6	0.55	5.448	5.004	6.5	106	2.4	0.66	5.36	4.676	7.32	92.8	1.94
2017/11/18	322	11	18	Saturday	0	13	7	6	8	5	60	9.5	102.86	0.66	3.736	5.012	7	88	5.38	0.44	4.528	7.564	8.52	118	1.74	1.19	6.416	8.316	11.8	125.6	5.48	1.44	7.872	9.292	13.98	169.6	4.66	0.96	6.2	6.18	8.08	133.6	1.6	0.55	5.448	5.004	6.5	106	2.4
2017/11/19	323	11	19	Sunday	0	12	6	6	4	8	68	6.9	102.76	0.98	4.4	5.092	7.5	94	2.32	0.66	3.736	5.012	7	88	5.38	0.44	4.528	7.564	8.52	118	1.74	1.19	6.416	8.316	11.8	125.6	5.48	1.44	7.872	9.292	13.98	169.6	4.66	0.96	6.2	6.18	8.08	133.6	1.6
2017/11/20	324	11	20	Monday	0	20	6	14	9	11	72	7.5	102.89	1.04	4.848	5.252	7.18	70.8	6.16	0.98	4.4	5.092	7.5	94	2.32	0.66	3.736	5.012	7	88	5.38	0.44	4.528	7.564	8.52	118	1.74	1.19	6.416	8.316	11.8	125.6	5.48	1.44	7.872	9.292	13.98	169.6	4.66
2017/11/21	325	11	21	Tuesday	0	22	12	10	8	14	81	9.2	102.61	1.12	6.528	6.324	9.78	86.4	2.52	1.04	4.848	5.252	7.18	70.8	6.16	0.98	4.4	5.092	7.5	94	2.32	0.66	3.736	5.012	7	88	5.38	0.44	4.528	7.564	8.52	118	1.74	1.19	6.416	8.316	11.8	125.6	5.48
2017/11/22	326	11	22	Wednesday	0	12	4	8	8	4	65	10.3	102.52	1.15	5.32	5.812	10.46	76.8	5.1	1.12	6.528	6.324	9.78	86.4	2.52	1.04	4.848	5.252	7.18	70.8	6.16	0.98	4.4	5.092	7.5	94	2.32	0.66	3.736	5.012	7	88	5.38	0.44	4.528	7.564	8.52	118	1.74
2017/11/23	327	11	23	Thursday	0	10	4	6	5	5	61	9.5	102.8	1.2	7.128	4.372	10.92	80.8	5.1	1.15	5.32	5.812	10.46	76.8	5.1	1.12	6.528	6.324	9.78	86.4	2.52	1.04	4.848	5.252	7.18	70.8	6.16	0.98	4.4	5.092	7.5	94	2.32	0.66	3.736	5.012	7	88	5.38
2017/11/24	328	11	24	Friday	0	12	5	7	7	5	76	8	102.73	1.37	8.32	5.58	11.72	107.2	4.46	1.2	7.128	4.372	10.92	80.8	5.1	1.15	5.32	5.812	10.46	76.8	5.1	1.12	6.528	6.324	9.78	86.4	2.52	1.04	4.848	5.252	7.18	70.8	6.16	0.98	4.4	5.092	7.5	94	2.32
2017/11/25	329	11	25	Saturday	0	13	7	6	6	7	77	9.3	102.46	1.71	8.96	5.868	11.46	109.2	4.82	1.37	8.32	5.58	11.72	107.2	4.46	1.2	7.128	4.372	10.92	80.8	5.1	1.15	5.32	5.812	10.46	76.8	5.1	1.12	6.528	6.324	9.78	86.4	2.52	1.04	4.848	5.252	7.18	70.8	6.16
2017/11/26	330	11	26	Sunday	0	12	3	9	7	5	82	8	102.58	1.44	9.98	7.996	12.92	137.6	4.12	1.71	8.96	5.868	11.46	109.2	4.82	1.37	8.32	5.58	11.72	107.2	4.46	1.2	7.128	4.372	10.92	80.8	5.1	1.15	5.32	5.812	10.46	76.8	5.1	1.12	6.528	6.324	9.78	86.4	2.52
2017/11/27	331	11	27	Monday	0	20	9	11	15	5	82	9	102.21	1.96	9.02	8.42	12.44	156.4	6.66	1.44	9.98	7.996	12.92	137.6	4.12	1.71	8.96	5.868	11.46	109.2	4.82	1.37	8.32	5.58	11.72	107.2	4.46	1.2	7.128	4.372	10.92	80.8	5.1	1.15	5.32	5.812	10.46	76.8	5.1
2017/11/28	332	11	28	Tuesday	0	22	6	16	13	9	77	13	102.03	1.59	8.94	9.252	14.44	152.8	3.48	1.96	9.02	8.42	12.44	156.4	6.66	1.44	9.98	7.996	12.92	137.6	4.12	1.71	8.96	5.868	11.46	109.2	4.82	1.37	8.32	5.58	11.72	107.2	4.46	1.2	7.128	4.372	10.92	80.8	5.1
2017/11/29	333	11	29	Wednesday	0	9	2	7	5	4	80	10.5	102.48	0.65	4	9.748	10.68	118.4	4.9	1.59	8.94	9.252	14.44	152.8	3.48	1.96	9.02	8.42	12.44	156.4	6.66	1.44	9.98	7.996	12.92	137.6	4.12	1.71	8.96	5.868	11.46	109.2	4.82	1.37	8.32	5.58	11.72	107.2	4.46
2017/11/30	334	11	30	Thursday	0	11	6	5	8	3	93	5.5	102.9	0.33	3.232	3.423	3.73	79.6	0.94	0.65	4	9.748	10.68	118.4	4.9	1.59	8.94	9.252	14.44	152.8	3.48	1.96	9.02	8.42	12.44	156.4	6.66	1.44	9.98	7.996	12.92	137.6	4.12	1.71	8.96	5.868	11.46	109.2	4.82
2017/12/1	335	12	1	Friday	0	14	6	8	7	7	85	7.5	102.93	0.67	4.032	4.844	6.12	86	1.98	0.33	3.232	3.423	3.73	79.6	0.94	0.65	4	9.748	10.68	118.4	4.9	1.59	8.94	9.252	14.44	152.8	3.48	1.96	9.02	8.42	12.44	156.4	6.66	1.44	9.98	7.996	12.92	137.6	4.12
2017/12/2	336	12	2	Saturday	0	6	5	1	2	4	88	8.1	102.73	0.84	6.032	6.308	8.76	100.8	3.86	0.67	4.032	4.844	6.12	86	1.98	0.33	3.232	3.423	3.73	79.6	0.94	0.65	4	9.748	10.68	118.4	4.9	1.59	8.94	9.252	14.44	152.8	3.48	1.96	9.02	8.42	12.44	156.4	6.66
2017/12/3	337	12	3	Sunday	0	11	5	6	6	5	91	8.6	102.32	1.12	7.128	7.66	11.08	125.2	2.1	0.84	6.032	6.308	8.76	100.8	3.86	0.67	4.032	4.844	6.12	86	1.98	0.33	3.232	3.423	3.73	79.6	0.94	0.65	4	9.748	10.68	118.4	4.9	1.59	8.94	9.252	14.44	152.8	3.48
2017/12/4	338	12	4	Monday	0	12	5	7	6	6	80	7.2	102.75	0.86	5.432	15.74	17.28	135.6	6.86	1.12	7.128	7.66	11.08	125.2	2.1	0.84	6.032	6.308	8.76	100.8	3.86	0.67	4.032	4.844	6.12	86	1.98	0.33	3.232	3.423	3.73	79.6	0.94	0.65	4	9.748	10.68	118.4	4.9
2017/12/5	339	12	5	Tuesday	0	12	2	10	4	8	78	4.6	102.96	1.29	6.76	14.811	15.76	162	7	0.86	5.432	15.74	17.28	135.6	6.86	1.12	7.128	7.66	11.08	125.2	2.1	0.84	6.032	6.308	8.76	100.8	3.86	0.67	4.032	4.844	6.12	86	1.98	0.33	3.232	3.423	3.73	79.6	0.94
2017/12/6	340	12	6	Wednesday	0	5	2	3	3	2	87	5	102.14	2.32	8.76	12.494	16.22	177.6	1.56	1.29	6.76	14.811	15.76	162	7	0.86	5.432	15.74	17.28	135.6	6.86	1.12	7.128	7.66	11.08	125.2	2.1	0.84	6.032	6.308	8.76	100.8	3.86	0.67	4.032	4.844	6.12	86	1.98
2017/12/7	341	12	7	Thursday	0	13	4	9	8	5	64	8.8	102.71	1.53	6.536	8.108	10.86	106.8	2.12	2.32	8.76	12.494	16.22	177.6	1.56	1.29	6.76	14.811	15.76	162	7	0.86	5.432	15.74	17.28	135.6	6.86	1.12	7.128	7.66	11.08	125.2	2.1	0.84	6.032	6.308	8.76	100.8	3.86
2017/12/8	342	12	8	Friday	0	7	1	6	5	2	60	4.3	103.32	1.57	5.648	8.052	11.08	106	5.38	1.53	6.536	8.108	10.86	106.8	2.12	2.32	8.76	12.494	16.22	177.6	1.56	1.29	6.76	14.811	15.76	162	7	0.86	5.432	15.74	17.28	135.6	6.86	1.12	7.128	7.66	11.08	125.2	2.1
2017/12/9	343	12	9	Saturday	0	10	7	3	8	2	73	4.8	102.61	1.54	7.52	6.484	12.14	113.2	6.18	1.57	5.648	8.052	11.08	106	5.38	1.53	6.536	8.108	10.86	106.8	2.12	2.32	8.76	12.494	16.22	177.6	1.56	1.29	6.76	14.811	15.76	162	7	0.86	5.432	15.74	17.28	135.6	6.86
2017/12/10	344	12	10	Sunday	0	4	3	1	2	2	76	4.7	102.38	1.65	7.304	6.788	14	126.8	6.2	1.54	7.52	6.484	12.14	113.2	6.18	1.57	5.648	8.052	11.08	106	5.38	1.53	6.536	8.108	10.86	106.8	2.12	2.32	8.76	12.494	16.22	177.6	1.56	1.29	6.76	14.811	15.76	162	7
2017/12/11	345	12	11	Monday	0	18	8	10	8	10	73	3.8	102.52	1.96	7.216	4.78	10.8	126.4	4.72	1.65	7.304	6.788	14	126.8	6.2	1.54	7.52	6.484	12.14	113.2	6.18	1.57	5.648	8.052	11.08	106	5.38	1.53	6.536	8.108	10.86	106.8	2.12	2.32	8.76	12.494	16.22	177.6	1.56
2017/12/12	346	12	12	Tuesday	0	15	4	11	6	9	70	5	102.5	1.77	6.44	6.308	10.4	106.4	1.68	1.96	7.216	4.78	10.8	126.4	4.72	1.65	7.304	6.788	14	126.8	6.2	1.54	7.52	6.484	12.14	113.2	6.18	1.57	5.648	8.052	11.08	106	5.38	1.53	6.536	8.108	10.86	106.8	2.12
2017/12/13	347	12	13	Wednesday	0	10	3	7	6	4	77	5.9	102.47	0.79	4.624	6.364	8.18	81.2	1.24	1.77	6.44	6.308	10.4	106.4	1.68	1.96	7.216	4.78	10.8	126.4	4.72	1.65	7.304	6.788	14	126.8	6.2	1.54	7.52	6.484	12.14	113.2	6.18	1.57	5.648	8.052	11.08	106	5.38
2017/12/14	348	12	14	Thursday	0	10	1	9	5	5	96	4.8	102.68	0.43	3.432	3.804	3.4	69.6	1.76	0.79	4.624	6.364	8.18	81.2	1.24	1.77	6.44	6.308	10.4	106.4	1.68	1.96	7.216	4.78	10.8	126.4	4.72	1.65	7.304	6.788	14	126.8	6.2	1.54	7.52	6.484	12.14	113.2	6.18
2017/12/15	349	12	15	Friday	0	6	0	6	3	3	91	4.4	102.89	0.41	3.336	4.332	4.63	91.2	1.92	0.43	3.432	3.804	3.4	69.6	1.76	0.79	4.624	6.364	8.18	81.2	1.24	1.77	6.44	6.308	10.4	106.4	1.68	1.96	7.216	4.78	10.8	126.4	4.72	1.65	7.304	6.788	14	126.8	6.2
2017/12/16	350	12	16	Saturday	0	3	2	1	3	0	66	5	103.7	0.78	3.536	8.564	9.26	98.4	6	0.41	3.336	4.332	4.63	91.2	1.92	0.43	3.432	3.804	3.4	69.6	1.76	0.79	4.624	6.364	8.18	81.2	1.24	1.77	6.44	6.308	10.4	106.4	1.68	1.96	7.216	4.78	10.8	126.4	4.72
2017/12/17	351	12	17	Sunday	0	8	3	5	5	3	76	-0.1	103.67	1.08	6.048	5.708	9	94.8	6.56	0.78	3.536	8.564	9.26	98.4	6	0.41	3.336	4.332	4.63	91.2	1.92	0.43	3.432	3.804	3.4	69.6	1.76	0.79	4.624	6.364	8.18	81.2	1.24	1.77	6.44	6.308	10.4	106.4	1.68
2017/12/18	352	12	18	Monday	0	10	4	6	3	7	79	0.8	103.28	1.32	8.8	7.708	13.4	124	4.28	1.08	6.048	5.708	9	94.8	6.56	0.78	3.536	8.564	9.26	98.4	6	0.41	3.336	4.332	4.63	91.2	1.92	0.43	3.432	3.804	3.4	69.6	1.76	0.79	4.624	6.364	8.18	81.2	1.24
2017/12/19	353	12	19	Tuesday	0	13	7	6	3	10	74	1.7	103.62	1.33	7.6	7.532	12.72	118.8	3.88	1.32	8.8	7.708	13.4	124	4.28	1.08	6.048	5.708	9	94.8	6.56	0.78	3.536	8.564	9.26	98.4	6	0.41	3.336	4.332	4.63	91.2	1.92	0.43	3.432	3.804	3.4	69.6	1.76
2017/12/20	354	12	20	Wednesday	0	12	5	7	7	5	75	3.3	103.52	1.7	9.34	7.988	13.84	111.6	4.64	1.33	7.6	7.532	12.72	118.8	3.88	1.32	8.8	7.708	13.4	124	4.28	1.08	6.048	5.708	9	94.8	6.56	0.78	3.536	8.564	9.26	98.4	6	0.41	3.336	4.332	4.63	91.2	1.92
2017/12/21	355	12	21	Thursday	0	12	5	7	3	9	75	3.9	103.12	2.22	10.18	8.988	15.04	146.8	4.18	1.7	9.34	7.988	13.84	111.6	4.64	1.33	7.6	7.532	12.72	118.8	3.88	1.32	8.8	7.708	13.4	124	4.28	1.08	6.048	5.708	9	94.8	6.56	0.78	3.536	8.564	9.26	98.4	6
2017/12/22	356	12	22	Friday	0	7	2	5	3	4	70	6.8	102.38	2.89	9.86	7.612	12.48	145.2	4.38	2.22	10.18	8.988	15.04	146.8	4.18	1.7	9.34	7.988	13.84	111.6	4.64	1.33	7.6	7.532	12.72	118.8	3.88	1.32	8.8	7.708	13.4	124	4.28	1.08	6.048	5.708	9	94.8	6.56
2017/12/23	357	12	23	Saturday	0	4	2	2	3	1	70	8.9	101.93	2.43	10.46	11.584	18.34	146.4	0.84	2.89	9.86	7.612	12.48	145.2	4.38	2.22	10.18	8.988	15.04	146.8	4.18	1.7	9.34	7.988	13.84	111.6	4.64	1.33	7.6	7.532	12.72	118.8	3.88	1.32	8.8	7.708	13.4	124	4.28
2017/12/24	358	12	24	Sunday	0	10	2	8	6	4	72	5	102.72	1.61	8.16	12.291	16.34	146.8	6.86	2.43	10.46	11.584	18.34	146.4	0.84	2.89	9.86	7.612	12.48	145.2	4.38	2.22	10.18	8.988	15.04	146.8	4.18	1.7	9.34	7.988	13.84	111.6	4.64	1.33	7.6	7.532	12.72	118.8	3.88
2017/12/25	359	12	25	Monday	0	19	8	11	10	9	71	3.5	102.58	1.96	7.592	4.676	11.42	108	5.34	1.61	8.16	12.291	16.34	146.8	6.86	2.43	10.46	11.584	18.34	146.4	0.84	2.89	9.86	7.612	12.48	145.2	4.38	2.22	10.18	8.988	15.04	146.8	4.18	1.7	9.34	7.988	13.84	111.6	4.64
2017/12/26	360	12	26	Tuesday	0	13	6	7	7	6	72	4.5	102.52	2.83	9.4	7.828	14.7	146.4	4.8	1.96	7.592	4.676	11.42	108	5.34	1.61	8.16	12.291	16.34	146.8	6.86	2.43	10.46	11.584	18.34	146.4	0.84	2.89	9.86	7.612	12.48	145.2	4.38	2.22	10.18	8.988	15.04	146.8	4.18
2017/12/27	361	12	27	Wednesday	0	9	2	7	3	6	66	6.7	102.49	3.14	8.86	10.02	15.44	152.8	2.46	2.83	9.4	7.828	14.7	146.4	4.8	1.96	7.592	4.676	11.42	108	5.34	1.61	8.16	12.291	16.34	146.8	6.86	2.43	10.46	11.584	18.34	146.4	0.84	2.89	9.86	7.612	12.48	145.2	4.38
2017/12/28	362	12	28	Thursday	0	8	4	4	5	3	81	8.7	102.26	1.66	6.896	11.164	12.3	137.6	1.62	3.14	8.86	10.02	15.44	152.8	2.46	2.83	9.4	7.828	14.7	146.4	4.8	1.96	7.592	4.676	11.42	108	5.34	1.61	8.16	12.291	16.34	146.8	6.86	2.43	10.46	11.584	18.34	146.4	0.84
2017/12/29	363	12	29	Friday	0	10	6	4	6	4	88	8.4	102.75	0.87	7.184	13.068	14.88	140.4	2.66	1.66	6.896	11.164	12.3	137.6	1.62	3.14	8.86	10.02	15.44	152.8	2.46	2.83	9.4	7.828	14.7	146.4	4.8	1.96	7.592	4.676	11.42	108	5.34	1.61	8.16	12.291	16.34	146.8	6.86
2017/12/30	364	12	30	Saturday	0	11	3	8	7	4	66	8.1	103.09	1.56	6.952	13.194	18.84	154.4	5.02	0.87	7.184	13.068	14.88	140.4	2.66	1.66	6.896	11.164	12.3	137.6	1.62	3.14	8.86	10.02	15.44	152.8	2.46	2.83	9.4	7.828	14.7	146.4	4.8	1.96	7.592	4.676	11.42	108	5.34
2017/12/31	365	12	31	Sunday	0	12	7	5	5	7	79	4	102.88	1.78	8.72	12.081	19.76	192.8	6.4	1.56	6.952	13.194	18.84	154.4	5.02	0.87	7.184	13.068	14.88	140.4	2.66	1.66	6.896	11.164	12.3	137.6	1.62	3.14	8.86	10.02	15.44	152.8	2.46	2.83	9.4	7.828	14.7	146.4	4.8
2018/1/1	366	1	1	Monday	1	6	5	1	5	1	80	6.2	102.28	1.9	7.352	8.364	15.64	150	5.72	1.78	8.72	12.081	19.76	192.8	6.4	1.56	6.952	13.194	18.84	154.4	5.02	0.87	7.184	13.068	14.88	140.4	2.66	1.66	6.896	11.164	12.3	137.6	1.62	3.14	8.86	10.02	15.44	152.8	2.46
2018/1/2	367	1	2	Tuesday	0	19	7	12	10	9	85	7.2	102.28	1.24	7.152	12.039	17.48	162	2.84	1.9	7.352	8.364	15.64	150	5.72	1.78	8.72	12.081	19.76	192.8	6.4	1.56	6.952	13.194	18.84	154.4	5.02	0.87	7.184	13.068	14.88	140.4	2.66	1.66	6.896	11.164	12.3	137.6	1.62
2018/1/3	368	1	3	Wednesday	0	12	4	8	8	4	95	3.3	102.75	0.37	4.08	7.644	6.42	144.8	1.84	1.24	7.152	12.039	17.48	162	2.84	1.9	7.352	8.364	15.64	150	5.72	1.78	8.72	12.081	19.76	192.8	6.4	1.56	6.952	13.194	18.84	154.4	5.02	0.87	7.184	13.068	14.88	140.4	2.66
2018/1/4	369	1	4	Thursday	0	6	1	5	3	3	94	-0.1	102.7	0.41	3	3.556	2.83	94.4	3.08	0.37	4.08	7.644	6.42	144.8	1.84	1.24	7.152	12.039	17.48	162	2.84	1.9	7.352	8.364	15.64	150	5.72	1.78	8.72	12.081	19.76	192.8	6.4	1.56	6.952	13.194	18.84	154.4	5.02
2018/1/5	370	1	5	Friday	0	5	1	4	3	2	93	-0.7	102.7	0.52	3.528	7.332	6.76	110.8	3.7	0.41	3	3.556	2.83	94.4	3.08	0.37	4.08	7.644	6.42	144.8	1.84	1.24	7.152	12.039	17.48	162	2.84	1.9	7.352	8.364	15.64	150	5.72	1.78	8.72	12.081	19.76	192.8	6.4
2018/1/6	371	1	6	Saturday	0	1	1	0	1	0	94	0.7	102.3	0.43	3.496	6.604	5.64	110.8	5.7	0.52	3.528	7.332	6.76	110.8	3.7	0.41	3	3.556	2.83	94.4	3.08	0.37	4.08	7.644	6.42	144.8	1.84	1.24	7.152	12.039	17.48	162	2.84	1.9	7.352	8.364	15.64	150	5.72
2018/1/7	372	1	7	Sunday	0	10	4	6	4	6	91	-0.1	102.22	0.67	3.584	11.284	9.68	141.6	7.5	0.43	3.496	6.604	5.64	110.8	5.7	0.52	3.528	7.332	6.76	110.8	3.7	0.41	3	3.556	2.83	94.4	3.08	0.37	4.08	7.644	6.42	144.8	1.84	1.24	7.152	12.039	17.48	162	2.84
2018/1/8	373	1	8	Monday	0	5	1	4	0	5	81	0.5	102.8	0.76	4.864	6.612	7.5	100.8	8.18	0.67	3.584	11.284	9.68	141.6	7.5	0.43	3.496	6.604	5.64	110.8	5.7	0.52	3.528	7.332	6.76	110.8	3.7	0.41	3	3.556	2.83	94.4	3.08	0.37	4.08	7.644	6.42	144.8	1.84
2018/1/9	374	1	9	Tuesday	0	8	3	5	3	5	83	0.4	102.84	0.88	6.864	5.028	8.04	108.8	6.22	0.76	4.864	6.612	7.5	100.8	8.18	0.67	3.584	11.284	9.68	141.6	7.5	0.43	3.496	6.604	5.64	110.8	5.7	0.52	3.528	7.332	6.76	110.8	3.7	0.41	3	3.556	2.83	94.4	3.08
2018/1/10	375	1	10	Wednesday	0	5	1	4	0	5	76	1.3	103.09	0.95	7.064	5.164	8.54	118.8	6.32	0.88	6.864	5.028	8.04	108.8	6.22	0.76	4.864	6.612	7.5	100.8	8.18	0.67	3.584	11.284	9.68	141.6	7.5	0.43	3.496	6.604	5.64	110.8	5.7	0.52	3.528	7.332	6.76	110.8	3.7
2018/1/11	376	1	11	Thursday	0	10	5	5	5	5	68	1.4	103.32	1.49	6.576	4.612	9.7	100	7.4	0.95	7.064	5.164	8.54	118.8	6.32	0.88	6.864	5.028	8.04	108.8	6.22	0.76	4.864	6.612	7.5	100.8	8.18	0.67	3.584	11.284	9.68	141.6	7.5	0.43	3.496	6.604	5.64	110.8	5.7
2018/1/12	377	1	12	Friday	0	5	4	1	3	2	76	-0.3	103.4	1.75	6.8	7.34	10.08	118.4	5.22	1.49	6.576	4.612	9.7	100	7.4	0.95	7.064	5.164	8.54	118.8	6.32	0.88	6.864	5.028	8.04	108.8	6.22	0.76	4.864	6.612	7.5	100.8	8.18	0.67	3.584	11.284	9.68	141.6	7.5
2018/1/13	378	1	13	Saturday	0	3	2	1	1	2	66	2.6	103.01	2.45	7.592	6.164	9.42	129.6	2.5	1.75	6.8	7.34	10.08	118.4	5.22	1.49	6.576	4.612	9.7	100	7.4	0.95	7.064	5.164	8.54	118.8	6.32	0.88	6.864	5.028	8.04	108.8	6.22	0.76	4.864	6.612	7.5	100.8	8.18
2018/1/14	379	1	14	Sunday	0	13	7	6	9	4	73	4.9	102.49	1.84	7.832	6.724	11.4	124.8	4.7	2.45	7.592	6.164	9.42	129.6	2.5	1.75	6.8	7.34	10.08	118.4	5.22	1.49	6.576	4.612	9.7	100	7.4	0.95	7.064	5.164	8.54	118.8	6.32	0.88	6.864	5.028	8.04	108.8	6.22
2018/1/15	380	1	15	Monday	0	15	3	12	7	8	83	3.8	101.99	2.77	8.4	8.652	14.4	166	0.66	1.84	7.832	6.724	11.4	124.8	4.7	2.45	7.592	6.164	9.42	129.6	2.5	1.75	6.8	7.34	10.08	118.4	5.22	1.49	6.576	4.612	9.7	100	7.4	0.95	7.064	5.164	8.54	118.8	6.32
2018/1/16	381	1	16	Tuesday	0	12	6	6	6	6	88	5.3	101.85	0.87	6.624	11.236	11.22	126	2.7	2.77	8.4	8.652	14.4	166	0.66	1.84	7.832	6.724	11.4	124.8	4.7	2.45	7.592	6.164	9.42	129.6	2.5	1.75	6.8	7.34	10.08	118.4	5.22	1.49	6.576	4.612	9.7	100	7.4
2018/1/17	382	1	17	Wednesday	0	12	5	7	3	9	84	6.2	101.83	1.19	5.456	10.892	11.36	122.4	5.52	0.87	6.624	11.236	11.22	126	2.7	2.77	8.4	8.652	14.4	166	0.66	1.84	7.832	6.724	11.4	124.8	4.7	2.45	7.592	6.164	9.42	129.6	2.5	1.75	6.8	7.34	10.08	118.4	5.22
2018/1/18	383	1	18	Thursday	0	10	4	6	5	5	89	5.3	102.23	0.51	4.544	12.326	11.12	118.4	3.4	1.19	5.456	10.892	11.36	122.4	5.52	0.87	6.624	11.236	11.22	126	2.7	2.77	8.4	8.652	14.4	166	0.66	1.84	7.832	6.724	11.4	124.8	4.7	2.45	7.592	6.164	9.42	129.6	2.5
2018/1/19	384	1	19	Friday	0	4	3	1	3	1	92	5.7	102.5	0.54	5.36	13.978	12.72	147.2	1.9	0.51	4.544	12.326	11.12	118.4	3.4	1.19	5.456	10.892	11.36	122.4	5.52	0.87	6.624	11.236	11.22	126	2.7	2.77	8.4	8.652	14.4	166	0.66	1.84	7.832	6.724	11.4	124.8	4.7
2018/1/20	385	1	20	Saturday	0	5	4	1	3	2	92	6.3	102.19	1.06	6.92	15.59	17.44	237.2	0.88	0.54	5.36	13.978	12.72	147.2	1.9	0.51	4.544	12.326	11.12	118.4	3.4	1.19	5.456	10.892	11.36	122.4	5.52	0.87	6.624	11.236	11.22	126	2.7	2.77	8.4	8.652	14.4	166	0.66
2018/1/21	386	1	21	Sunday	0	8	3	5	7	1	94	6.5	102.01	0.84	7.024	10.884	12.24	194	1.24	1.06	6.92	15.59	17.44	237.2	0.88	0.54	5.36	13.978	12.72	147.2	1.9	0.51	4.544	12.326	11.12	118.4	3.4	1.19	5.456	10.892	11.36	122.4	5.52	0.87	6.624	11.236	11.22	126	2.7
2018/1/22	387	1	22	Monday	0	17	10	7	7	10	87	5.3	101.96	0.88	5.656	8.444	9.44	132.8	3.86	0.84	7.024	10.884	12.24	194	1.24	1.06	6.92	15.59	17.44	237.2	0.88	0.54	5.36	13.978	12.72	147.2	1.9	0.51	4.544	12.326	11.12	118.4	3.4	1.19	5.456	10.892	11.36	122.4	5.52
2018/1/23	388	1	23	Tuesday	0	12	4	8	2	10	87	3.4	102.22	0.55	3.912	10.564	9.26	160	2.4	0.88	5.656	8.444	9.44	132.8	3.86	0.84	7.024	10.884	12.24	194	1.24	1.06	6.92	15.59	17.44	237.2	0.88	0.54	5.36	13.978	12.72	147.2	1.9	0.51	4.544	12.326	11.12	118.4	3.4
2018/1/24	389	1	24	Wednesday	0	6	3	3	4	2	93	1.2	102.29	0.39	2.776	4.132	3.52	96	2.54	0.55	3.912	10.564	9.26	160	2.4	0.88	5.656	8.444	9.44	132.8	3.86	0.84	7.024	10.884	12.24	194	1.24	1.06	6.92	15.59	17.44	237.2	0.88	0.54	5.36	13.978	12.72	147.2	1.9
2018/1/25	390	1	25	Thursday	0	14	9	5	5	9	90	-1.1	102.81	0.42	2.584	3.437	2.87	71.6	4.96	0.39	2.776	4.132	3.52	96	2.54	0.55	3.912	10.564	9.26	160	2.4	0.88	5.656	8.444	9.44	132.8	3.86	0.84	7.024	10.884	12.24	194	1.24	1.06	6.92	15.59	17.44	237.2	0.88
2018/1/26	391	1	26	Friday	0	11	8	3	8	3	86	-2	103.15	0.47	2.624	3.756	3.45	61.6	5.56	0.42	2.584	3.437	2.87	71.6	4.96	0.39	2.776	4.132	3.52	96	2.54	0.55	3.912	10.564	9.26	160	2.4	0.88	5.656	8.444	9.44	132.8	3.86	0.84	7.024	10.884	12.24	194	1.24
2018/1/27	392	1	27	Saturday	0	4	3	1	2	2	88	-2.8	102.77	0.5	2.176	4.732	4.03	63.6	7.38	0.47	2.624	3.756	3.45	61.6	5.56	0.42	2.584	3.437	2.87	71.6	4.96	0.39	2.776	4.132	3.52	96	2.54	0.55	3.912	10.564	9.26	160	2.4	0.88	5.656	8.444	9.44	132.8	3.86
2018/1/28	393	1	28	Sunday	0	7	1	6	2	5	75	-2	102.95	0.56	1.928	5.564	4.9	62	8.36	0.5	2.176	4.732	4.03	63.6	7.38	0.47	2.624	3.756	3.45	61.6	5.56	0.42	2.584	3.437	2.87	71.6	4.96	0.39	2.776	4.132	3.52	96	2.54	0.55	3.912	10.564	9.26	160	2.4
2018/1/29	394	1	29	Monday	0	19	10	9	8	11	77	-3.8	103.26	0.8	4.536	7.508	7.56	88	8.82	0.56	1.928	5.564	4.9	62	8.36	0.5	2.176	4.732	4.03	63.6	7.38	0.47	2.624	3.756	3.45	61.6	5.56	0.42	2.584	3.437	2.87	71.6	4.96	0.39	2.776	4.132	3.52	96	2.54
2018/1/30	395	1	30	Tuesday	0	10	3	7	5	5	69	-2	103.06	1.55	7.832	6.692	8.3	114	8.38	0.8	4.536	7.508	7.56	88	8.82	0.56	1.928	5.564	4.9	62	8.36	0.5	2.176	4.732	4.03	63.6	7.38	0.47	2.624	3.756	3.45	61.6	5.56	0.42	2.584	3.437	2.87	71.6	4.96
2018/1/31	396	1	31	Wednesday	0	7	6	1	5	2	60	1.4	103.12	1.31	6.04	6.068	8.44	83.6	8.3	1.55	7.832	6.692	8.3	114	8.38	0.8	4.536	7.508	7.56	88	8.82	0.56	1.928	5.564	4.9	62	8.36	0.5	2.176	4.732	4.03	63.6	7.38	0.47	2.624	3.756	3.45	61.6	5.56
2018/2/1	397	2	1	Thursday	0	12	8	4	8	4	76	-0.3	102.98	2.15	8.84	7.396	13.02	148.4	4.46	1.31	6.04	6.068	8.44	83.6	8.3	1.55	7.832	6.692	8.3	114	8.38	0.8	4.536	7.508	7.56	88	8.82	0.56	1.928	5.564	4.9	62	8.36	0.5	2.176	4.732	4.03	63.6	7.38
2018/2/2	398	2	2	Friday	0	9	3	6	6	3	58	2.6	103.5	1.36	5.792	5.26	10.8	81.2	6.74	2.15	8.84	7.396	13.02	148.4	4.46	1.31	6.04	6.068	8.44	83.6	8.3	1.55	7.832	6.692	8.3	114	8.38	0.8	4.536	7.508	7.56	88	8.82	0.56	1.928	5.564	4.9	62	8.36
2018/2/3	399	2	3	Saturday	0	0	0	0	0	0	51	-0.2	103.65	0.9	2.952	2.387	6.34	47.6	6.14	1.36	5.792	5.26	10.8	81.2	6.74	2.15	8.84	7.396	13.02	148.4	4.46	1.31	6.04	6.068	8.44	83.6	8.3	1.55	7.832	6.692	8.3	114	8.38	0.8	4.536	7.508	7.56	88	8.82
2018/2/4	400	2	4	Sunday	0	7	3	4	5	2	54	-1.2	103.47	1.57	5.456	3.612	7.42	88	6.1	0.9	2.952	2.387	6.34	47.6	6.14	1.36	5.792	5.26	10.8	81.2	6.74	2.15	8.84	7.396	13.02	148.4	4.46	1.31	6.04	6.068	8.44	83.6	8.3	1.55	7.832	6.692	8.3	114	8.38
2018/2/5	401	2	5	Monday	0	14	5	9	8	6	72	-1	103.32	1.25	7.072	5.18	10.06	91.2	7.34	1.57	5.456	3.612	7.42	88	6.1	0.9	2.952	2.387	6.34	47.6	6.14	1.36	5.792	5.26	10.8	81.2	6.74	2.15	8.84	7.396	13.02	148.4	4.46	1.31	6.04	6.068	8.44	83.6	8.3
2018/2/6	402	2	6	Tuesday	0	17	3	14	4	13	72	0	103.01	1.78	8.74	6.628	11.7	120.8	5.56	1.25	7.072	5.18	10.06	91.2	7.34	1.57	5.456	3.612	7.42	88	6.1	0.9	2.952	2.387	6.34	47.6	6.14	1.36	5.792	5.26	10.8	81.2	6.74	2.15	8.84	7.396	13.02	148.4	4.46
2018/2/7	403	2	7	Wednesday	0	7	3	4	3	4	76	1.2	102.44	2.15	10.02	8.452	13.34	142.8	3.98	1.78	8.74	6.628	11.7	120.8	5.56	1.25	7.072	5.18	10.06	91.2	7.34	1.57	5.456	3.612	7.42	88	6.1	0.9	2.952	2.387	6.34	47.6	6.14	1.36	5.792	5.26	10.8	81.2	6.74
2018/2/8	404	2	8	Thursday	0	14	4	10	7	7	70	3	102.44	1.74	7.456	8.1	11.88	110.8	9.4	2.15	10.02	8.452	13.34	142.8	3.98	1.78	8.74	6.628	11.7	120.8	5.56	1.25	7.072	5.18	10.06	91.2	7.34	1.57	5.456	3.612	7.42	88	6.1	0.9	2.952	2.387	6.34	47.6	6.14
2018/2/9	405	2	9	Friday	0	6	1	5	1	5	61	7.3	101.75	2.73	10.14	9.22	14.5	164.4	3.46	1.74	7.456	8.1	11.88	110.8	9.4	2.15	10.02	8.452	13.34	142.8	3.98	1.78	8.74	6.628	11.7	120.8	5.56	1.25	7.072	5.18	10.06	91.2	7.34	1.57	5.456	3.612	7.42	88	6.1
2018/2/10	406	2	10	Saturday	0	3	3	0	1	2	64	6.9	102.75	1.38	5.072	11.773	15.34	120	8.12	2.73	10.14	9.22	14.5	164.4	3.46	1.74	7.456	8.1	11.88	110.8	9.4	2.15	10.02	8.452	13.34	142.8	3.98	1.78	8.74	6.628	11.7	120.8	5.56	1.25	7.072	5.18	10.06	91.2	7.34
2018/2/11	407	2	11	Sunday	0	6	1	5	2	4	72	2.9	102.98	1.28	6.904	9.988	19	119.6	10.144	1.38	5.072	11.773	15.34	120	8.12	2.73	10.14	9.22	14.5	164.4	3.46	1.74	7.456	8.1	11.88	110.8	9.4	2.15	10.02	8.452	13.34	142.8	3.98	1.78	8.74	6.628	11.7	120.8	5.56
2018/2/12	408	2	12	Monday	0	8	4	4	2	6	47	4.7	103.28	1.48	5.768	3.353	9.88	99.2	8.1	1.28	6.904	9.988	19	119.6	10.144	1.38	5.072	11.773	15.34	120	8.12	2.73	10.14	9.22	14.5	164.4	3.46	1.74	7.456	8.1	11.88	110.8	9.4	2.15	10.02	8.452	13.34	142.8	3.98
2018/2/13	409	2	13	Tuesday	0	6	1	5	4	2	57	8	102.74	1.58	6.96	5.868	12.3	117.2	10.84	1.48	5.768	3.353	9.88	99.2	8.1	1.28	6.904	9.988	19	119.6	10.144	1.38	5.072	11.773	15.34	120	8.12	2.73	10.14	9.22	14.5	164.4	3.46	1.74	7.456	8.1	11.88	110.8	9.4
2018/2/14	410	2	14	Wednesday	0	10	1	9	5	5	57	11.3	101.57	2.31	7.68	8.332	14.7	163.2	3.26	1.58	6.96	5.868	12.3	117.2	10.84	1.48	5.768	3.353	9.88	99.2	8.1	1.28	6.904	9.988	19	119.6	10.144	1.38	5.072	11.773	15.34	120	8.12	2.73	10.14	9.22	14.5	164.4	3.46
2018/2/15	411	2	15	Thursday	1	0	0	0	0	0	81	8.6	101.83	0.67	2.496	8.18	10.34	103.6	5.78	2.31	7.68	8.332	14.7	163.2	3.26	1.58	6.96	5.868	12.3	117.2	10.84	1.48	5.768	3.353	9.88	99.2	8.1	1.28	6.904	9.988	19	119.6	10.144	1.38	5.072	11.773	15.34	120	8.12
2018/2/16	412	2	16	Friday	1	0	0	0	0	0	78	7.9	101.96	0.71	2.672	9.284	11.42	106.8	6.9	0.67	2.496	8.18	10.34	103.6	5.78	2.31	7.68	8.332	14.7	163.2	3.26	1.58	6.96	5.868	12.3	117.2	10.84	1.48	5.768	3.353	9.88	99.2	8.1	1.28	6.904	9.988	19	119.6	10.144
2018/2/17	413	2	17	Saturday	1	0	0	0	0	0	78	10	101.93	0.93	2.296	7.396	8.52	126	8.76	0.71	2.672	9.284	11.42	106.8	6.9	0.67	2.496	8.18	10.34	103.6	5.78	2.31	7.68	8.332	14.7	163.2	3.26	1.58	6.96	5.868	12.3	117.2	10.84	1.48	5.768	3.353	9.88	99.2	8.1
2018/2/18	414	2	18	Sunday	1	1	0	1	1	0	86	7.8	101.89	0.5	1.92	8.38	8.62	105.6	6.52	0.93	2.296	7.396	8.52	126	8.76	0.71	2.672	9.284	11.42	106.8	6.9	0.67	2.496	8.18	10.34	103.6	5.78	2.31	7.68	8.332	14.7	163.2	3.26	1.58	6.96	5.868	12.3	117.2	10.84
2018/2/19	415	2	19	Monday	1	4	0	4	1	3	90	5.6	102.16	0.41	1.88	4.02	3.74	82.4	4.62	0.5	1.92	8.38	8.62	105.6	6.52	0.93	2.296	7.396	8.52	126	8.76	0.71	2.672	9.284	11.42	106.8	6.9	0.67	2.496	8.18	10.34	103.6	5.78	2.31	7.68	8.332	14.7	163.2	3.26
2018/2/20	416	2	20	Tuesday	1	2	1	1	2	0	92	5.7	102.08	0.36	2.136	1.946	1.63	80.4	4	0.41	1.88	4.02	3.74	82.4	4.62	0.5	1.92	8.38	8.62	105.6	6.52	0.93	2.296	7.396	8.52	126	8.76	0.71	2.672	9.284	11.42	106.8	6.9	0.67	2.496	8.18	10.34	103.6	5.78
2018/2/21	417	2	21	Wednesday	1	7	5	2	5	2	85	6.1	102.45	0.38	2.032	6.5	6.68	108	6.28	0.36	2.136	1.946	1.63	80.4	4	0.41	1.88	4.02	3.74	82.4	4.62	0.5	1.92	8.38	8.62	105.6	6.52	0.93	2.296	7.396	8.52	126	8.76	0.71	2.672	9.284	11.42	106.8	6.9
2018/2/22	418	2	22	Thursday	0	13	5	8	4	9	74	7.1	102.54	0.54	3.784	8.148	8.52	127.2	8.74	0.38	2.032	6.5	6.68	108	6.28	0.36	2.136	1.946	1.63	80.4	4	0.41	1.88	4.02	3.74	82.4	4.62	0.5	1.92	8.38	8.62	105.6	6.52	0.93	2.296	7.396	8.52	126	8.76
2018/2/23	419	2	23	Friday	0	8	2	6	1	7	68	10.7	102.14	1.07	3.792	5.396	6.86	122.8	8.74	0.54	3.784	8.148	8.52	127.2	8.74	0.38	2.032	6.5	6.68	108	6.28	0.36	2.136	1.946	1.63	80.4	4	0.41	1.88	4.02	3.74	82.4	4.62	0.5	1.92	8.38	8.62	105.6	6.52
2018/2/24	420	2	24	Saturday	0	7	3	4	3	4	65	11.9	102.22	1.41	4.184	4.884	9.6	118.8	6.34	1.07	3.792	5.396	6.86	122.8	8.74	0.54	3.784	8.148	8.52	127.2	8.74	0.38	2.032	6.5	6.68	108	6.28	0.36	2.136	1.946	1.63	80.4	4	0.41	1.88	4.02	3.74	82.4	4.62
2018/2/25	421	2	25	Sunday	0	9	3	6	7	2	72	7.4	102.67	0.68	4.952	7.756	12.04	109.2	6.16	1.41	4.184	4.884	9.6	118.8	6.34	1.07	3.792	5.396	6.86	122.8	8.74	0.54	3.784	8.148	8.52	127.2	8.74	0.38	2.032	6.5	6.68	108	6.28	0.36	2.136	1.946	1.63	80.4	4
2018/2/26	422	2	26	Monday	0	20	4	16	10	10	82	9.4	102.2	1.1	5.776	6.94	8.92	126.8	10.048	0.68	4.952	7.756	12.04	109.2	6.16	1.41	4.184	4.884	9.6	118.8	6.34	1.07	3.792	5.396	6.86	122.8	8.74	0.54	3.784	8.148	8.52	127.2	8.74	0.38	2.032	6.5	6.68	108	6.28
2018/2/27	423	2	27	Tuesday	0	14	5	9	5	9	88	10.7	101.57	0.99	5.352	3.017	3.79	127.2	2.34	1.1	5.776	6.94	8.92	126.8	10.048	0.68	4.952	7.756	12.04	109.2	6.16	1.41	4.184	4.884	9.6	118.8	6.34	1.07	3.792	5.396	6.86	122.8	8.74	0.54	3.784	8.148	8.52	127.2	8.74
2018/2/28	424	2	28	Wednesday	0	14	3	11	7	7	86	11.3	101.58	0.58	3.984	3.644	4.19	100.8	8.9	0.99	5.352	3.017	3.79	127.2	2.34	1.1	5.776	6.94	8.92	126.8	10.048	0.68	4.952	7.756	12.04	109.2	6.16	1.41	4.184	4.884	9.6	118.8	6.34	1.07	3.792	5.396	6.86	122.8	8.74
2018/3/1	425	3	1	Thursday	0	16	4	12	6	10	86	10.7	101.17	0.91	4.552	5.244	6.5	128.4	5	0.58	3.984	3.644	4.19	100.8	8.9	0.99	5.352	3.017	3.79	127.2	2.34	1.1	5.776	6.94	8.92	126.8	10.048	0.68	4.952	7.756	12.04	109.2	6.16	1.41	4.184	4.884	9.6	118.8	6.34
2018/3/2	426	3	2	Friday	0	6	2	4	5	1	89	10	101.39	0.72	4.584	5.5	6.14	140.4	4.74	0.91	4.552	5.244	6.5	128.4	5	0.58	3.984	3.644	4.19	100.8	8.9	0.99	5.352	3.017	3.79	127.2	2.34	1.1	5.776	6.94	8.92	126.8	10.048	0.68	4.952	7.756	12.04	109.2	6.16
2018/3/3	427	3	3	Saturday	0	10	5	5	5	5	93	13.3	100.81	0.91	5.376	6.596	8.04	166.4	4.04	0.72	4.584	5.5	6.14	140.4	4.74	0.91	4.552	5.244	6.5	128.4	5	0.58	3.984	3.644	4.19	100.8	8.9	0.99	5.352	3.017	3.79	127.2	2.34	1.1	5.776	6.94	8.92	126.8	10.048
2018/3/4	428	3	4	Sunday	0	13	7	6	6	7	91	14.6	100.92	0.95	3.976	3.796	4.73	138	1.84	0.91	5.376	6.596	8.04	166.4	4.04	0.72	4.584	5.5	6.14	140.4	4.74	0.91	4.552	5.244	6.5	128.4	5	0.58	3.984	3.644	4.19	100.8	8.9	0.99	5.352	3.017	3.79	127.2	2.34
2018/3/5	429	3	5	Monday	0	19	6	13	7	12	76	9.8	102.3	0.51	2.464	2.464	3.52	72.4	6.64	0.95	3.976	3.796	4.73	138	1.84	0.91	5.376	6.596	8.04	166.4	4.04	0.72	4.584	5.5	6.14	140.4	4.74	0.91	4.552	5.244	6.5	128.4	5	0.58	3.984	3.644	4.19	100.8	8.9
2018/3/6	430	3	6	Tuesday	0	6	2	4	2	4	79	7.5	102.37	0.65	3.856	3.157	4.24	74.8	5.4	0.51	2.464	2.464	3.52	72.4	6.64	0.95	3.976	3.796	4.73	138	1.84	0.91	5.376	6.596	8.04	166.4	4.04	0.72	4.584	5.5	6.14	140.4	4.74	0.91	4.552	5.244	6.5	128.4	5
2018/3/7	431	3	7	Wednesday	0	7	3	4	2	5	88	5.6	102.44	0.39	2.992	2.688	2.64	63.2	5.12	0.65	3.856	3.157	4.24	74.8	5.4	0.51	2.464	2.464	3.52	72.4	6.64	0.95	3.976	3.796	4.73	138	1.84	0.91	5.376	6.596	8.04	166.4	4.04	0.72	4.584	5.5	6.14	140.4	4.74
2018/3/8	432	3	8	Thursday	0	13	5	8	2	11	83	5.8	102.89	0.49	4.288	3.964	4.52	73.6	6.96	0.39	2.992	2.688	2.64	63.2	5.12	0.65	3.856	3.157	4.24	74.8	5.4	0.51	2.464	2.464	3.52	72.4	6.64	0.95	3.976	3.796	4.73	138	1.84	0.91	5.376	6.596	8.04	166.4	4.04
2018/3/9	433	3	9	Friday	0	13	3	10	8	5	81	6.7	102.88	0.86	5.952	5.284	8.26	91.2	10.264	0.49	4.288	3.964	4.52	73.6	6.96	0.39	2.992	2.688	2.64	63.2	5.12	0.65	3.856	3.157	4.24	74.8	5.4	0.51	2.464	2.464	3.52	72.4	6.64	0.95	3.976	3.796	4.73	138	1.84
2018/3/10	434	3	10	Saturday	0	7	4	3	4	3	74	11.2	102.16	1.51	6.6	5.004	9.14	108.4	10.54	0.86	5.952	5.284	8.26	91.2	10.264	0.49	4.288	3.964	4.52	73.6	6.96	0.39	2.992	2.688	2.64	63.2	5.12	0.65	3.856	3.157	4.24	74.8	5.4	0.51	2.464	2.464	3.52	72.4	6.64
2018/3/11	435	3	11	Sunday	0	20	11	9	13	7	64	13.8	101.9	2.15	7.8	4.876	10.54	120.4	6.92	1.51	6.6	5.004	9.14	108.4	10.54	0.86	5.952	5.284	8.26	91.2	10.264	0.49	4.288	3.964	4.52	73.6	6.96	0.39	2.992	2.688	2.64	63.2	5.12	0.65	3.856	3.157	4.24	74.8	5.4
2018/3/12	436	3	12	Monday	0	15	5	10	7	8	75	14.2	101.76	1.18	7.88	5.332	11.62	124.8	10.768	2.15	7.8	4.876	10.54	120.4	6.92	1.51	6.6	5.004	9.14	108.4	10.54	0.86	5.952	5.284	8.26	91.2	10.264	0.49	4.288	3.964	4.52	73.6	6.96	0.39	2.992	2.688	2.64	63.2	5.12
2018/3/13	437	3	13	Tuesday	0	20	7	13	4	16	79	16.4	101.29	1.4	7.848	6.492	12.14	122	9	1.18	7.88	5.332	11.62	124.8	10.768	2.15	7.8	4.876	10.54	120.4	6.92	1.51	6.6	5.004	9.14	108.4	10.54	0.86	5.952	5.284	8.26	91.2	10.264	0.49	4.288	3.964	4.52	73.6	6.96
2018/3/14	438	3	14	Wednesday	0	21	3	18	5	16	84	19.4	101.06	0.9	4.8	5.18	6.9	108.4	7.66	1.4	7.848	6.492	12.14	122	9	1.18	7.88	5.332	11.62	124.8	10.768	2.15	7.8	4.876	10.54	120.4	6.92	1.51	6.6	5.004	9.14	108.4	10.54	0.86	5.952	5.284	8.26	91.2	10.264
2018/3/15	439	3	15	Thursday	0	11	6	5	8	3	84	19.3	101.08	0.85	4.488	4.708	7.54	113.6	9.36	0.9	4.8	5.18	6.9	108.4	7.66	1.4	7.848	6.492	12.14	122	9	1.18	7.88	5.332	11.62	124.8	10.768	2.15	7.8	4.876	10.54	120.4	6.92	1.51	6.6	5.004	9.14	108.4	10.54
2018/3/16	440	3	16	Friday	0	11	5	6	8	3	73	10.6	102.3	0.49	2.44	2.324	4.06	55.2	4.9	0.85	4.488	4.708	7.54	113.6	9.36	0.9	4.8	5.18	6.9	108.4	7.66	1.4	7.848	6.492	12.14	122	9	1.18	7.88	5.332	11.62	124.8	10.768	2.15	7.8	4.876	10.54	120.4	6.92
2018/3/17	441	3	17	Saturday	0	7	3	4	2	5	85	11	102.1	0.82	4.024	3.423	4.61	102.8	3.54	0.49	2.44	2.324	4.06	55.2	4.9	0.85	4.488	4.708	7.54	113.6	9.36	0.9	4.8	5.18	6.9	108.4	7.66	1.4	7.848	6.492	12.14	122	9	1.18	7.88	5.332	11.62	124.8	10.768
2018/3/18	442	3	18	Sunday	0	11	4	7	5	6	93	8.2	101.61	0.37	3.048	2.387	2.41	94	4.36	0.82	4.024	3.423	4.61	102.8	3.54	0.49	2.44	2.324	4.06	55.2	4.9	0.85	4.488	4.708	7.54	113.6	9.36	0.9	4.8	5.18	6.9	108.4	7.66	1.4	7.848	6.492	12.14	122	9
2018/3/19	443	3	19	Monday	0	18	7	11	5	13	91	7.5	101.81	0.36	3.128	4.22	3.83	104.4	3.78	0.37	3.048	2.387	2.41	94	4.36	0.82	4.024	3.423	4.61	102.8	3.54	0.49	2.44	2.324	4.06	55.2	4.9	0.85	4.488	4.708	7.54	113.6	9.36	0.9	4.8	5.18	6.9	108.4	7.66
2018/3/20	444	3	20	Tuesday	0	12	6	6	8	4	81	8.2	102.25	0.45	3.328	4.404	5.2	83.2	9.14	0.36	3.128	4.22	3.83	104.4	3.78	0.37	3.048	2.387	2.41	94	4.36	0.82	4.024	3.423	4.61	102.8	3.54	0.49	2.44	2.324	4.06	55.2	4.9	0.85	4.488	4.708	7.54	113.6	9.36
2018/3/21	445	3	21	Wednesday	0	8	2	6	3	5	78	7.3	102.4	0.71	6.808	4.052	7.76	74	7.02	0.45	3.328	4.404	5.2	83.2	9.14	0.36	3.128	4.22	3.83	104.4	3.78	0.37	3.048	2.387	2.41	94	4.36	0.82	4.024	3.423	4.61	102.8	3.54	0.49	2.44	2.324	4.06	55.2	4.9
2018/3/22	446	3	22	Thursday	0	17	4	13	8	9	82	10	101.91	0.8	8.74	5.948	11.3	113.6	6.64	0.71	6.808	4.052	7.76	74	7.02	0.45	3.328	4.404	5.2	83.2	9.14	0.36	3.128	4.22	3.83	104.4	3.78	0.37	3.048	2.387	2.41	94	4.36	0.82	4.024	3.423	4.61	102.8	3.54
2018/3/23	447	3	23	Friday	0	12	5	7	4	8	78	14.3	101.65	1.35	6.936	5.068	10.16	115.6	9.1	0.8	8.74	5.948	11.3	113.6	6.64	0.71	6.808	4.052	7.76	74	7.02	0.45	3.328	4.404	5.2	83.2	9.14	0.36	3.128	4.22	3.83	104.4	3.78	0.37	3.048	2.387	2.41	94	4.36
2018/3/24	448	3	24	Saturday	0	9	3	6	3	6	75	16.8	101.79	1.39	6.232	4.524	9.98	94.4	6.92	1.35	6.936	5.068	10.16	115.6	9.1	0.8	8.74	5.948	11.3	113.6	6.64	0.71	6.808	4.052	7.76	74	7.02	0.45	3.328	4.404	5.2	83.2	9.14	0.36	3.128	4.22	3.83	104.4	3.78
2018/3/25	449	3	25	Sunday	0	19	4	15	9	10	86	15.7	102.1	1.07	5.616	4.116	7.82	88.4	7.82	1.39	6.232	4.524	9.98	94.4	6.92	1.35	6.936	5.068	10.16	115.6	9.1	0.8	8.74	5.948	11.3	113.6	6.64	0.71	6.808	4.052	7.76	74	7.02	0.45	3.328	4.404	5.2	83.2	9.14
2018/3/26	450	3	26	Monday	0	18	6	12	10	8	82	16	102.04	0.65	6.552	4.636	9.44	81.2	12.184	1.07	5.616	4.116	7.82	88.4	7.82	1.39	6.232	4.524	9.98	94.4	6.92	1.35	6.936	5.068	10.16	115.6	9.1	0.8	8.74	5.948	11.3	113.6	6.64	0.71	6.808	4.052	7.76	74	7.02
2018/3/27	451	3	27	Tuesday	0	14	5	9	6	8	82	17.8	101.64	0.75	7.432	4.412	9.52	98	12.772	0.65	6.552	4.636	9.44	81.2	12.184	1.07	5.616	4.116	7.82	88.4	7.82	1.39	6.232	4.524	9.98	94.4	6.92	1.35	6.936	5.068	10.16	115.6	9.1	0.8	8.74	5.948	11.3	113.6	6.64
2018/3/28	452	3	28	Wednesday	0	7	2	5	2	5	71	19.8	101.21	1.26	7.752	5.212	11.86	118.8	14.128	0.75	7.432	4.412	9.52	98	12.772	0.65	6.552	4.636	9.44	81.2	12.184	1.07	5.616	4.116	7.82	88.4	7.82	1.39	6.232	4.524	9.98	94.4	6.92	1.35	6.936	5.068	10.16	115.6	9.1
2018/3/29	453	3	29	Thursday	0	15	4	11	11	4	74	19.7	101.4	2.13	9.52	5.868	13.52	142	8.02	1.26	7.752	5.212	11.86	118.8	14.128	0.75	7.432	4.412	9.52	98	12.772	0.65	6.552	4.636	9.44	81.2	12.184	1.07	5.616	4.116	7.82	88.4	7.82	1.39	6.232	4.524	9.98	94.4	6.92
2018/3/30	454	3	30	Friday	0	5	3	2	5	0	75	20	101.68	1.01	5.04	8.708	14.66	126	16.231	2.13	9.52	5.868	13.52	142	8.02	1.26	7.752	5.212	11.86	118.8	14.128	0.75	7.432	4.412	9.52	98	12.772	0.65	6.552	4.636	9.44	81.2	12.184	1.07	5.616	4.116	7.82	88.4	7.82
2018/3/31	455	3	31	Saturday	0	5	3	2	3	2	72	19.6	101.6	0.89	7.464	7.044	12.72	112.8	12.568	1.01	5.04	8.708	14.66	126	16.231	2.13	9.52	5.868	13.52	142	8.02	1.26	7.752	5.212	11.86	118.8	14.128	0.75	7.432	4.412	9.52	98	12.772	0.65	6.552	4.636	9.44	81.2	12.184
2018/4/1	456	4	1	Sunday	0	7	2	5	4	3	84	20.2	101.24	1.14	11.46	9.884	18.86	171.6	12.748	0.89	7.464	7.044	12.72	112.8	12.568	1.01	5.04	8.708	14.66	126	16.231	2.13	9.52	5.868	13.52	142	8.02	1.26	7.752	5.212	11.86	118.8	14.128	0.75	7.432	4.412	9.52	98	12.772
2018/4/2	457	4	2	Monday	0	18	6	12	9	9	82	22.7	100.92	0.84	6.232	6.276	10.26	118	12.316	1.14	11.46	9.884	18.86	171.6	12.748	0.89	7.464	7.044	12.72	112.8	12.568	1.01	5.04	8.708	14.66	126	16.231	2.13	9.52	5.868	13.52	142	8.02	1.26	7.752	5.212	11.86	118.8	14.128
2018/4/3	458	4	3	Tuesday	0	11	5	6	4	7	78	23.7	100.78	1.24	5.776	5.332	10.8	134	14.224	0.84	6.232	6.276	10.26	118	12.316	1.14	11.46	9.884	18.86	171.6	12.748	0.89	7.464	7.044	12.72	112.8	12.568	1.01	5.04	8.708	14.66	126	16.231	2.13	9.52	5.868	13.52	142	8.02
2018/4/4	459	4	4	Wednesday	0	7	2	5	0	7	67	14.5	101.48	0.75	3.144	4.916	17.84	82.4	5.34	1.24	5.776	5.332	10.8	134	14.224	0.84	6.232	6.276	10.26	118	12.316	1.14	11.46	9.884	18.86	171.6	12.748	0.89	7.464	7.044	12.72	112.8	12.568	1.01	5.04	8.708	14.66	126	16.231
2018/4/5	460	4	5	Thursday	1	6	1	5	3	3	90	8.5	101.85	0.41	2.312	2.597	3.4	72.4	4.96	0.75	3.144	4.916	17.84	82.4	5.34	1.24	5.776	5.332	10.8	134	14.224	0.84	6.232	6.276	10.26	118	12.316	1.14	11.46	9.884	18.86	171.6	12.748	0.89	7.464	7.044	12.72	112.8	12.568
2018/4/6	461	4	6	Friday	1	14	4	10	6	8	67	12.9	102.65	0.59	2.432	3.304	13.56	65.2	10.012	0.41	2.312	2.597	3.4	72.4	4.96	0.75	3.144	4.916	17.84	82.4	5.34	1.24	5.776	5.332	10.8	134	14.224	0.84	6.232	6.276	10.26	118	12.316	1.14	11.46	9.884	18.86	171.6	12.748
2018/4/7	462	4	7	Saturday	1	8	3	5	4	4	49	11.6	102.96	0.71	4.024	2.548	11.76	57.6	10.324	0.59	2.432	3.304	13.56	65.2	10.012	0.41	2.312	2.597	3.4	72.4	4.96	0.75	3.144	4.916	17.84	82.4	5.34	1.24	5.776	5.332	10.8	134	14.224	0.84	6.232	6.276	10.26	118	12.316
2018/4/8	463	4	8	Sunday	0	15	7	8	4	11	47	16.9	102.12	0.79	5.696	3.652	12.74	66	12.64	0.71	4.024	2.548	11.76	57.6	10.324	0.59	2.432	3.304	13.56	65.2	10.012	0.41	2.312	2.597	3.4	72.4	4.96	0.75	3.144	4.916	17.84	82.4	5.34	1.24	5.776	5.332	10.8	134	14.224
2018/4/9	464	4	9	Monday	0	19	7	12	9	10	60	18.5	101.32	1.24	7.128	4.524	13.08	96.8	13.096	0.79	5.696	3.652	12.74	66	12.64	0.71	4.024	2.548	11.76	57.6	10.324	0.59	2.432	3.304	13.56	65.2	10.012	0.41	2.312	2.597	3.4	72.4	4.96	0.75	3.144	4.916	17.84	82.4	5.34
2018/4/10	465	4	10	Tuesday	0	15	7	8	8	7	63	21.8	100.71	1.05	6.856	5.58	13.64	96	16.363	1.24	7.128	4.524	13.08	96.8	13.096	0.79	5.696	3.652	12.74	66	12.64	0.71	4.024	2.548	11.76	57.6	10.324	0.59	2.432	3.304	13.56	65.2	10.012	0.41	2.312	2.597	3.4	72.4	4.96
2018/4/11	466	4	11	Wednesday	0	16	5	11	6	10	76	22.4	100.84	1.06	8.04	6.964	15.12	130	9.66	1.05	6.856	5.58	13.64	96	16.363	1.24	7.128	4.524	13.08	96.8	13.096	0.79	5.696	3.652	12.74	66	12.64	0.71	4.024	2.548	11.76	57.6	10.324	0.59	2.432	3.304	13.56	65.2	10.012
2018/4/12	467	4	12	Thursday	0	18	5	13	4	14	91	20.5	100.67	0.6	4.776	6.068	8.64	128.8	5.4	1.06	8.04	6.964	15.12	130	9.66	1.05	6.856	5.58	13.64	96	16.363	1.24	7.128	4.524	13.08	96.8	13.096	0.79	5.696	3.652	12.74	66	12.64	0.71	4.024	2.548	11.76	57.6	10.324
2018/4/13	468	4	13	Friday	0	8	2	6	1	7	93	13.4	101.31	0.34	2.68	2.261	3.3	66.4	5.86	0.6	4.776	6.068	8.64	128.8	5.4	1.06	8.04	6.964	15.12	130	9.66	1.05	6.856	5.58	13.64	96	16.363	1.24	7.128	4.524	13.08	96.8	13.096	0.79	5.696	3.652	12.74	66	12.64
2018/4/14	469	4	14	Saturday	0	3	2	1	3	0	74	13.3	101.88	0.43	2.92	2.758	6.14	80.4	7.88	0.34	2.68	2.261	3.3	66.4	5.86	0.6	4.776	6.068	8.64	128.8	5.4	1.06	8.04	6.964	15.12	130	9.66	1.05	6.856	5.58	13.64	96	16.363	1.24	7.128	4.524	13.08	96.8	13.096
2018/4/15	470	4	15	Sunday	0	22	13	9	15	7	76	14.5	102.07	0.62	5.752	6.484	38.738	92	10.132	0.43	2.92	2.758	6.14	80.4	7.88	0.34	2.68	2.261	3.3	66.4	5.86	0.6	4.776	6.068	8.64	128.8	5.4	1.06	8.04	6.964	15.12	130	9.66	1.05	6.856	5.58	13.64	96	16.363
2018/4/16	471	4	16	Monday	0	17	5	12	10	7	71	15.8	101.79	0.84	7.296	6.604	31.94	88.4	11.692	0.62	5.752	6.484	38.738	92	10.132	0.43	2.92	2.758	6.14	80.4	7.88	0.34	2.68	2.261	3.3	66.4	5.86	0.6	4.776	6.068	8.64	128.8	5.4	1.06	8.04	6.964	15.12	130	9.66
2018/4/17	472	4	17	Tuesday	0	16	6	10	4	12	71	17	101.71	0.96	6.096	5.508	20.56	91.6	14.2	0.84	7.296	6.604	31.94	88.4	11.692	0.62	5.752	6.484	38.738	92	10.132	0.43	2.92	2.758	6.14	80.4	7.88	0.34	2.68	2.261	3.3	66.4	5.86	0.6	4.776	6.068	8.64	128.8	5.4
2018/4/18	473	4	18	Wednesday	0	17	6	11	9	8	67	20.8	101.31	1.5	5.624	5.804	15.88	111.2	15.448	0.96	6.096	5.508	20.56	91.6	14.2	0.84	7.296	6.604	31.94	88.4	11.692	0.62	5.752	6.484	38.738	92	10.132	0.43	2.92	2.758	6.14	80.4	7.88	0.34	2.68	2.261	3.3	66.4	5.86
2018/4/19	474	4	19	Thursday	0	27	10	17	16	11	54	23.8	101.04	1.75	5.824	4.796	10.54	103.6	16.132	1.5	5.624	5.804	15.88	111.2	15.448	0.96	6.096	5.508	20.56	91.6	14.2	0.84	7.296	6.604	31.94	88.4	11.692	0.62	5.752	6.484	38.738	92	10.132	0.43	2.92	2.758	6.14	80.4	7.88
2018/4/20	475	4	20	Friday	0	11	3	8	9	2	58	25.2	100.81	1.67	4.744	4.1	9.5	86.4	13.864	1.75	5.824	4.796	10.54	103.6	16.132	1.5	5.624	5.804	15.88	111.2	15.448	0.96	6.096	5.508	20.56	91.6	14.2	0.84	7.296	6.604	31.94	88.4	11.692	0.62	5.752	6.484	38.738	92	10.132
2018/4/21	476	4	21	Saturday	0	7	2	5	1	6	76	24.4	100.68	0.57	3.48	3.916	6.08	90.4	7.7	1.67	4.744	4.1	9.5	86.4	13.864	1.75	5.824	4.796	10.54	103.6	16.132	1.5	5.624	5.804	15.88	111.2	15.448	0.96	6.096	5.508	20.56	91.6	14.2	0.84	7.296	6.604	31.94	88.4	11.692
2018/4/22	477	4	22	Sunday	0	7	3	4	6	1	86	22.2	100.56	0.95	3.8	3.516	5.74	113.2	3.84	0.57	3.48	3.916	6.08	90.4	7.7	1.67	4.744	4.1	9.5	86.4	13.864	1.75	5.824	4.796	10.54	103.6	16.132	1.5	5.624	5.804	15.88	111.2	15.448	0.96	6.096	5.508	20.56	91.6	14.2
2018/4/23	478	4	23	Monday	0	15	4	11	3	12	88	14	101.33	0.27	1.824	1.666	2.27	72.4	4.44	0.95	3.8	3.516	5.74	113.2	3.84	0.57	3.48	3.916	6.08	90.4	7.7	1.67	4.744	4.1	9.5	86.4	13.864	1.75	5.824	4.796	10.54	103.6	16.132	1.5	5.624	5.804	15.88	111.2	15.448
2018/4/24	479	4	24	Tuesday	0	17	9	8	9	8	79	16.8	101.74	0.41	2.432	3.988	5.28	76	9.78	0.27	1.824	1.666	2.27	72.4	4.44	0.95	3.8	3.516	5.74	113.2	3.84	0.57	3.48	3.916	6.08	90.4	7.7	1.67	4.744	4.1	9.5	86.4	13.864	1.75	5.824	4.796	10.54	103.6	16.132
2018/4/25	480	4	25	Wednesday	0	11	3	8	3	8	69	18.6	101.66	0.83	3.72	4.42	7	97.2	11.776	0.41	2.432	3.988	5.28	76	9.78	0.27	1.824	1.666	2.27	72.4	4.44	0.95	3.8	3.516	5.74	113.2	3.84	0.57	3.48	3.916	6.08	90.4	7.7	1.67	4.744	4.1	9.5	86.4	13.864
2018/4/26	481	4	26	Thursday	0	15	3	12	7	8	75	18.9	101.4	0.83	4.744	4.404	7.8	94	11.872	0.83	3.72	4.42	7	97.2	11.776	0.41	2.432	3.988	5.28	76	9.78	0.27	1.824	1.666	2.27	72.4	4.44	0.95	3.8	3.516	5.74	113.2	3.84	0.57	3.48	3.916	6.08	90.4	7.7
2018/4/27	482	4	27	Friday	0	7	4	3	6	1	83	20.3	101.72	0.66	5.904	5.98	8.7	117.2	15.22	0.83	4.744	4.404	7.8	94	11.872	0.83	3.72	4.42	7	97.2	11.776	0.41	2.432	3.988	5.28	76	9.78	0.27	1.824	1.666	2.27	72.4	4.44	0.95	3.8	3.516	5.74	113.2	3.84
2018/4/28	483	4	28	Saturday	0	7	2	5	4	3	80	21.6	101.53	0.88	6.52	5.588	8.8	136.8	15.028	0.66	5.904	5.98	8.7	117.2	15.22	0.83	4.744	4.404	7.8	94	11.872	0.83	3.72	4.42	7	97.2	11.776	0.41	2.432	3.988	5.28	76	9.78	0.27	1.824	1.666	2.27	72.4	4.44
2018/4/29	484	4	29	Sunday	1	13	7	6	9	4	84	22.8	100.98	0.6	5.872	4.772	7.64	115.2	9.2	0.88	6.52	5.588	8.8	136.8	15.028	0.66	5.904	5.98	8.7	117.2	15.22	0.83	4.744	4.404	7.8	94	11.872	0.83	3.72	4.42	7	97.2	11.776	0.41	2.432	3.988	5.28	76	9.78
2018/4/30	485	4	30	Monday	1	10	2	8	5	5	86	24.4	100.9	0.55	4.592	3.636	6.04	117.2	12.724	0.6	5.872	4.772	7.64	115.2	9.2	0.88	6.52	5.588	8.8	136.8	15.028	0.66	5.904	5.98	8.7	117.2	15.22	0.83	4.744	4.404	7.8	94	11.872	0.83	3.72	4.42	7	97.2	11.776
2018/5/1	486	5	1	Tuesday	1	5	2	3	4	1	83	24.5	100.82	0.5	4.176	2.856	4.51	85.6	11.344	0.55	4.592	3.636	6.04	117.2	12.724	0.6	5.872	4.772	7.64	115.2	9.2	0.88	6.52	5.588	8.8	136.8	15.028	0.66	5.904	5.98	8.7	117.2	15.22	0.83	4.744	4.404	7.8	94	11.872
2018/5/2	487	5	2	Wednesday	0	3	1	2	0	3	72	23.5	101.54	0.51	2.64	5.62	10.02	93.2	14.404	0.5	4.176	2.856	4.51	85.6	11.344	0.55	4.592	3.636	6.04	117.2	12.724	0.6	5.872	4.772	7.64	115.2	9.2	0.88	6.52	5.588	8.8	136.8	15.028	0.66	5.904	5.98	8.7	117.2	15.22
2018/5/3	488	5	3	Thursday	0	12	4	8	6	6	61	20.5	101.94	1.12	6.576	3.01	8.58	85.2	15.148	0.51	2.64	5.62	10.02	93.2	14.404	0.5	4.176	2.856	4.51	85.6	11.344	0.55	4.592	3.636	6.04	117.2	12.724	0.6	5.872	4.772	7.64	115.2	9.2	0.88	6.52	5.588	8.8	136.8	15.028
2018/5/4	489	5	4	Friday	0	13	3	10	5	8	62	21.6	101.52	1.46	6.536	3.451	8	85.6	11.464	1.12	6.576	3.01	8.58	85.2	15.148	0.51	2.64	5.62	10.02	93.2	14.404	0.5	4.176	2.856	4.51	85.6	11.344	0.55	4.592	3.636	6.04	117.2	12.724	0.6	5.872	4.772	7.64	115.2	9.2
2018/5/5	490	5	5	Saturday	0	9	0	9	6	3	80	24.5	101.02	0.49	3.488	3.437	4.56	88	6.7	1.46	6.536	3.451	8	85.6	11.464	1.12	6.576	3.01	8.58	85.2	15.148	0.51	2.64	5.62	10.02	93.2	14.404	0.5	4.176	2.856	4.51	85.6	11.344	0.55	4.592	3.636	6.04	117.2	12.724
2018/5/6	491	5	6	Sunday	0	13	7	6	11	2	80	23.4	100.47	0.37	2.72	1.421	2.26	76.8	7.12	0.49	3.488	3.437	4.56	88	6.7	1.46	6.536	3.451	8	85.6	11.464	1.12	6.576	3.01	8.58	85.2	15.148	0.51	2.64	5.62	10.02	93.2	14.404	0.5	4.176	2.856	4.51	85.6	11.344
2018/5/7	492	5	7	Monday	0	16	4	12	7	9	80	19.8	100.81	0.38	2	1.323	2.36	64.8	11.128	0.37	2.72	1.421	2.26	76.8	7.12	0.49	3.488	3.437	4.56	88	6.7	1.46	6.536	3.451	8	85.6	11.464	1.12	6.576	3.01	8.58	85.2	15.148	0.51	2.64	5.62	10.02	93.2	14.404
2018/5/8	493	5	8	Tuesday	0	24	13	11	14	10	80	19.5	101.25	0.6	4.2	2.233	4.31	77.2	10.216	0.38	2	1.323	2.36	64.8	11.128	0.37	2.72	1.421	2.26	76.8	7.12	0.49	3.488	3.437	4.56	88	6.7	1.46	6.536	3.451	8	85.6	11.464	1.12	6.576	3.01	8.58	85.2	15.148
2018/5/9	494	5	9	Wednesday	0	16	10	6	8	8	76	20.9	101.63	1.09	5.928	3.636	8.46	94	18.002	0.6	4.2	2.233	4.31	77.2	10.216	0.38	2	1.323	2.36	64.8	11.128	0.37	2.72	1.421	2.26	76.8	7.12	0.49	3.488	3.437	4.56	88	6.7	1.46	6.536	3.451	8	85.6	11.464
2018/5/10	495	5	10	Thursday	0	12	8	4	5	7	68	20.4	101.52	1.12	4.48	3.465	6.12	86	12.328	1.09	5.928	3.636	8.46	94	18.002	0.6	4.2	2.233	4.31	77.2	10.216	0.38	2	1.323	2.36	64.8	11.128	0.37	2.72	1.421	2.26	76.8	7.12	0.49	3.488	3.437	4.56	88	6.7
2018/5/11	496	5	11	Friday	0	9	5	4	2	7	93	20.3	101.17	0.65	5.68	6.788	8.14	135.6	4.92	1.12	4.48	3.465	6.12	86	12.328	1.09	5.928	3.636	8.46	94	18.002	0.6	4.2	2.233	4.31	77.2	10.216	0.38	2	1.323	2.36	64.8	11.128	0.37	2.72	1.421	2.26	76.8	7.12
2018/5/12	497	5	12	Saturday	0	6	3	3	6	0	86	22.3	100.92	0.46	3.336	4.124	5.7	97.2	12.544	0.65	5.68	6.788	8.14	135.6	4.92	1.12	4.48	3.465	6.12	86	12.328	1.09	5.928	3.636	8.46	94	18.002	0.6	4.2	2.233	4.31	77.2	10.216	0.38	2	1.323	2.36	64.8	11.128
2018/5/13	498	5	13	Sunday	0	8	3	5	3	5	82	22.6	100.82	0.55	5.312	4.18	7.18	84.8	15.328	0.46	3.336	4.124	5.7	97.2	12.544	0.65	5.68	6.788	8.14	135.6	4.92	1.12	4.48	3.465	6.12	86	12.328	1.09	5.928	3.636	8.46	94	18.002	0.6	4.2	2.233	4.31	77.2	10.216
2018/5/14	499	5	14	Monday	0	14	6	8	6	8	75	26.8	100.5	0.67	5.08	4.252	7.82	99.6	10.384	0.55	5.312	4.18	7.18	84.8	15.328	0.46	3.336	4.124	5.7	97.2	12.544	0.65	5.68	6.788	8.14	135.6	4.92	1.12	4.48	3.465	6.12	86	12.328	1.09	5.928	3.636	8.46	94	18.002
2018/5/15	500	5	15	Tuesday	0	16	6	10	10	6	63	30.1	99.9	0.45	3.072	2.674	5.58	59.2	9.72	0.67	5.08	4.252	7.82	99.6	10.384	0.55	5.312	4.18	7.18	84.8	15.328	0.46	3.336	4.124	5.7	97.2	12.544	0.65	5.68	6.788	8.14	135.6	4.92	1.12	4.48	3.465	6.12	86	12.328
2018/5/16	501	5	16	Wednesday	0	12	5	7	8	4	59	31.4	99.77	0.44	2.496	2.457	5.98	51.6	12.148	0.45	3.072	2.674	5.58	59.2	9.72	0.67	5.08	4.252	7.82	99.6	10.384	0.55	5.312	4.18	7.18	84.8	15.328	0.46	3.336	4.124	5.7	97.2	12.544	0.65	5.68	6.788	8.14	135.6	4.92
2018/5/17	502	5	17	Thursday	0	14	5	9	8	6	67	30.6	99.95	0.52	3.672	2.975	6.64	57.6	13.48	0.44	2.496	2.457	5.98	51.6	12.148	0.45	3.072	2.674	5.58	59.2	9.72	0.67	5.08	4.252	7.82	99.6	10.384	0.55	5.312	4.18	7.18	84.8	15.328	0.46	3.336	4.124	5.7	97.2	12.544
2018/5/18	503	5	18	Friday	0	11	4	7	9	2	82	26.5	100.4	0.58	4.408	3.269	5.74	94.8	7.52	0.52	3.672	2.975	6.64	57.6	13.48	0.44	2.496	2.457	5.98	51.6	12.148	0.45	3.072	2.674	5.58	59.2	9.72	0.67	5.08	4.252	7.82	99.6	10.384	0.55	5.312	4.18	7.18	84.8	15.328
2018/5/19	504	5	19	Saturday	0	8	3	5	5	3	81	26.6	100.55	0.55	3.144	2.457	4.25	92.8	13.552	0.58	4.408	3.269	5.74	94.8	7.52	0.52	3.672	2.975	6.64	57.6	13.48	0.44	2.496	2.457	5.98	51.6	12.148	0.45	3.072	2.674	5.58	59.2	9.72	0.67	5.08	4.252	7.82	99.6	10.384
2018/5/20	505	5	20	Sunday	0	16	7	9	7	9	90	24.1	100.79	0.55	3.296	2.457	4	110	5.32	0.55	3.144	2.457	4.25	92.8	13.552	0.58	4.408	3.269	5.74	94.8	7.52	0.52	3.672	2.975	6.64	57.6	13.48	0.44	2.496	2.457	5.98	51.6	12.148	0.45	3.072	2.674	5.58	59.2	9.72
2018/5/21	506	5	21	Monday	0	19	8	11	9	10	93	21.6	100.81	0.47	3.264	1.981	3.17	102.8	2.54	0.55	3.296	2.457	4	110	5.32	0.55	3.144	2.457	4.25	92.8	13.552	0.58	4.408	3.269	5.74	94.8	7.52	0.52	3.672	2.975	6.64	57.6	13.48	0.44	2.496	2.457	5.98	51.6	12.148
2018/5/22	507	5	22	Tuesday	0	16	7	9	8	8	89	19.2	101.4	0.39	2.216	2.716	7.1	66.4	6.62	0.47	3.264	1.981	3.17	102.8	2.54	0.55	3.296	2.457	4	110	5.32	0.55	3.144	2.457	4.25	92.8	13.552	0.58	4.408	3.269	5.74	94.8	7.52	0.52	3.672	2.975	6.64	57.6	13.48
2018/5/23	508	5	23	Wednesday	0	6	3	3	3	3	75	21.2	101.41	0.62	3.44	5.284	15.58	78	13.132	0.39	2.216	2.716	7.1	66.4	6.62	0.47	3.264	1.981	3.17	102.8	2.54	0.55	3.296	2.457	4	110	5.32	0.55	3.144	2.457	4.25	92.8	13.552	0.58	4.408	3.269	5.74	94.8	7.52
2018/5/24	509	5	24	Thursday	0	14	2	12	6	8	82	23.9	100.82	0.65	4.344	4.46	9.32	102.4	11.116	0.62	3.44	5.284	15.58	78	13.132	0.39	2.216	2.716	7.1	66.4	6.62	0.47	3.264	1.981	3.17	102.8	2.54	0.55	3.296	2.457	4	110	5.32	0.55	3.144	2.457	4.25	92.8	13.552
2018/5/25	510	5	25	Friday	0	7	1	6	3	4	83	26.7	100.06	0.65	3.664	4.252	6.82	93.6	11.224	0.65	4.344	4.46	9.32	102.4	11.116	0.62	3.44	5.284	15.58	78	13.132	0.39	2.216	2.716	7.1	66.4	6.62	0.47	3.264	1.981	3.17	102.8	2.54	0.55	3.296	2.457	4	110	5.32
2018/5/26	511	5	26	Saturday	0	3	1	2	2	1	86	24.2	100.66	0.42	2.016	1.589	2.65	87.6	8.86	0.65	3.664	4.252	6.82	93.6	11.224	0.65	4.344	4.46	9.32	102.4	11.116	0.62	3.44	5.284	15.58	78	13.132	0.39	2.216	2.716	7.1	66.4	6.62	0.47	3.264	1.981	3.17	102.8	2.54
2018/5/27	512	5	27	Sunday	0	9	2	7	4	5	68	23.7	101.09	0.57	3.216	6.988	22.2	55.6	13.048	0.42	2.016	1.589	2.65	87.6	8.86	0.65	3.664	4.252	6.82	93.6	11.224	0.65	4.344	4.46	9.32	102.4	11.116	0.62	3.44	5.284	15.58	78	13.132	0.39	2.216	2.716	7.1	66.4	6.62
2018/5/28	513	5	28	Monday	0	14	8	6	4	10	72	23.9	100.92	0.85	6.744	4.556	15.7	63.2	10.168	0.57	3.216	6.988	22.2	55.6	13.048	0.42	2.016	1.589	2.65	87.6	8.86	0.65	3.664	4.252	6.82	93.6	11.224	0.65	4.344	4.46	9.32	102.4	11.116	0.62	3.44	5.284	15.58	78	13.132
2018/5/29	514	5	29	Tuesday	0	16	7	9	7	9	75	24.3	100.84	1.18	6.984	4.412	12.86	92.4	11.212	0.85	6.744	4.556	15.7	63.2	10.168	0.57	3.216	6.988	22.2	55.6	13.048	0.42	2.016	1.589	2.65	87.6	8.86	0.65	3.664	4.252	6.82	93.6	11.224	0.65	4.344	4.46	9.32	102.4	11.116
2018/5/30	515	5	30	Wednesday	0	8	3	5	6	2	89	21.7	100.95	0.72	5.24	4.412	9.58	86.8	7	1.18	6.984	4.412	12.86	92.4	11.212	0.85	6.744	4.556	15.7	63.2	10.168	0.57	3.216	6.988	22.2	55.6	13.048	0.42	2.016	1.589	2.65	87.6	8.86	0.65	3.664	4.252	6.82	93.6	11.224
2018/5/31	516	5	31	Thursday	0	17	5	12	10	7	93	20.2	101.34	0.52	4.816	3.122	5.58	78.8	9.9	0.72	5.24	4.412	9.58	86.8	7	1.18	6.984	4.412	12.86	92.4	11.212	0.85	6.744	4.556	15.7	63.2	10.168	0.57	3.216	6.988	22.2	55.6	13.048	0.42	2.016	1.589	2.65	87.6	8.86
2018/6/1	517	6	1	Friday	0	20	5	15	10	10	82	22.5	101.34	0.77	5.584	4.268	7.48	103.2	16.132	0.52	4.816	3.122	5.58	78.8	9.9	0.72	5.24	4.412	9.58	86.8	7	1.18	6.984	4.412	12.86	92.4	11.212	0.85	6.744	4.556	15.7	63.2	10.168	0.57	3.216	6.988	22.2	55.6	13.048
2018/6/2	518	6	2	Saturday	0	10	4	6	7	3	74	22.4	101.22	0.71	4.8	2.856	4.7	75.6	15.268	0.77	5.584	4.268	7.48	103.2	16.132	0.52	4.816	3.122	5.58	78.8	9.9	0.72	5.24	4.412	9.58	86.8	7	1.18	6.984	4.412	12.86	92.4	11.212	0.85	6.744	4.556	15.7	63.2	10.168
2018/6/3	519	6	3	Sunday	0	16	10	6	8	8	78	23.2	100.97	0.64	4.752	4.164	7.08	78	19.443	0.71	4.8	2.856	4.7	75.6	15.268	0.77	5.584	4.268	7.48	103.2	16.132	0.52	4.816	3.122	5.58	78.8	9.9	0.72	5.24	4.412	9.58	86.8	7	1.18	6.984	4.412	12.86	92.4	11.212
2018/6/4	520	6	4	Monday	0	13	3	10	4	9	81	24.3	100.88	0.73	5.456	4.996	8.3	83.6	13.9	0.64	4.752	4.164	7.08	78	19.443	0.71	4.8	2.856	4.7	75.6	15.268	0.77	5.584	4.268	7.48	103.2	16.132	0.52	4.816	3.122	5.58	78.8	9.9	0.72	5.24	4.412	9.58	86.8	7
2018/6/5	521	6	5	Tuesday	0	15	9	6	9	6	85	23.4	100.89	0.65	4.952	5.404	7.58	89.2	10.996	0.73	5.456	4.996	8.3	83.6	13.9	0.64	4.752	4.164	7.08	78	19.443	0.71	4.8	2.856	4.7	75.6	15.268	0.77	5.584	4.268	7.48	103.2	16.132	0.52	4.816	3.122	5.58	78.8	9.9
2018/6/6	522	6	6	Wednesday	0	15	6	9	10	5	78	24.2	100.78	0.72	4.664	5.028	8.24	94	18.695	0.65	4.952	5.404	7.58	89.2	10.996	0.73	5.456	4.996	8.3	83.6	13.9	0.64	4.752	4.164	7.08	78	19.443	0.71	4.8	2.856	4.7	75.6	15.268	0.77	5.584	4.268	7.48	103.2	16.132
2018/6/7	523	6	7	Thursday	0	7	2	5	4	3	73	25.8	100.68	1.21	4.824	3.332	6.08	106.8	18.2	0.72	4.664	5.028	8.24	94	18.695	0.65	4.952	5.404	7.58	89.2	10.996	0.73	5.456	4.996	8.3	83.6	13.9	0.64	4.752	4.164	7.08	78	19.443	0.71	4.8	2.856	4.7	75.6	15.268
2018/6/8	524	6	8	Friday	0	9	5	4	6	3	86	26.1	100.53	0.74	3.368	2.352	3.92	83.6	7.52	1.21	4.824	3.332	6.08	106.8	18.2	0.72	4.664	5.028	8.24	94	18.695	0.65	4.952	5.404	7.58	89.2	10.996	0.73	5.456	4.996	8.3	83.6	13.9	0.64	4.752	4.164	7.08	78	19.443
2018/6/9	525	6	9	Saturday	0	8	4	4	5	3	83	24	100.25	0.52	2.472	2.877	4.99	81.6	13.42	0.74	3.368	2.352	3.92	83.6	7.52	1.21	4.824	3.332	6.08	106.8	18.2	0.72	4.664	5.028	8.24	94	18.695	0.65	4.952	5.404	7.58	89.2	10.996	0.73	5.456	4.996	8.3	83.6	13.9
2018/6/10	526	6	10	Sunday	0	12	7	5	5	7	78	23.6	100.35	0.55	3.128	2.66	4.52	78	17.287	0.52	2.472	2.877	4.99	81.6	13.42	0.74	3.368	2.352	3.92	83.6	7.52	1.21	4.824	3.332	6.08	106.8	18.2	0.72	4.664	5.028	8.24	94	18.695	0.65	4.952	5.404	7.58	89.2	10.996
2018/6/11	527	6	11	Monday	0	21	8	13	10	11	72	25.7	100.19	0.75	6.28	3.178	7.12	76.8	17.342	0.55	3.128	2.66	4.52	78	17.287	0.52	2.472	2.877	4.99	81.6	13.42	0.74	3.368	2.352	3.92	83.6	7.52	1.21	4.824	3.332	6.08	106.8	18.2	0.72	4.664	5.028	8.24	94	18.695
2018/6/12	528	6	12	Tuesday	0	9	3	6	2	7	68	27.4	100.09	0.89	6.752	3.868	8.96	84.8	17.243	0.75	6.28	3.178	7.12	76.8	17.342	0.55	3.128	2.66	4.52	78	17.287	0.52	2.472	2.877	4.99	81.6	13.42	0.74	3.368	2.352	3.92	83.6	7.52	1.21	4.824	3.332	6.08	106.8	18.2
2018/6/13	529	6	13	Wednesday	0	8	4	4	7	1	66	27.1	99.89	0.78	3.12	2.912	5.06	70.4	14.788	0.89	6.752	3.868	8.96	84.8	17.243	0.75	6.28	3.178	7.12	76.8	17.342	0.55	3.128	2.66	4.52	78	17.287	0.52	2.472	2.877	4.99	81.6	13.42	0.74	3.368	2.352	3.92	83.6	7.52
2018/6/14	530	6	14	Thursday	0	17	9	8	10	7	72	26.8	100.03	1.3	4.816	3.108	6.02	98.4	17.947	0.78	3.12	2.912	5.06	70.4	14.788	0.89	6.752	3.868	8.96	84.8	17.243	0.75	6.28	3.178	7.12	76.8	17.342	0.55	3.128	2.66	4.52	78	17.287	0.52	2.472	2.877	4.99	81.6	13.42
2018/6/15	531	6	15	Friday	0	8	6	2	6	2	73	27.9	100.28	1.55	5.288	4.228	7.94	102	20.818	1.3	4.816	3.108	6.02	98.4	17.947	0.78	3.12	2.912	5.06	70.4	14.788	0.89	6.752	3.868	8.96	84.8	17.243	0.75	6.28	3.178	7.12	76.8	17.342	0.55	3.128	2.66	4.52	78	17.287
2018/6/16	532	6	16	Saturday	0	7	2	5	5	2	62	29.3	100.37	1.18	3.32	4.812	7.94	93.6	25.5	1.55	5.288	4.228	7.94	102	20.818	1.3	4.816	3.108	6.02	98.4	17.947	0.78	3.12	2.912	5.06	70.4	14.788	0.89	6.752	3.868	8.96	84.8	17.243	0.75	6.28	3.178	7.12	76.8	17.342
2018/6/17	533	6	17	Sunday	0	11	5	6	8	3	68	28.5	100.19	1.28	3.256	4.844	7.94	93.6	23.95	1.18	3.32	4.812	7.94	93.6	25.5	1.55	5.288	4.228	7.94	102	20.818	1.3	4.816	3.108	6.02	98.4	17.947	0.78	3.12	2.912	5.06	70.4	14.788	0.89	6.752	3.868	8.96	84.8	17.243
2018/6/18	534	6	18	Monday	1	6	3	3	2	4	69	29.6	99.92	1.3	3.32	4.812	7.74	99.2	21.61	1.28	3.256	4.844	7.94	93.6	23.95	1.18	3.32	4.812	7.94	93.6	25.5	1.55	5.288	4.228	7.94	102	20.818	1.3	4.816	3.108	6.02	98.4	17.947	0.78	3.12	2.912	5.06	70.4	14.788
2018/6/19	535	6	19	Tuesday	0	12	5	7	7	5	87	25.5	99.93	0.64	2.64	3.636	4.97	86.8	7.4	1.3	3.32	4.812	7.74	99.2	21.61	1.28	3.256	4.844	7.94	93.6	23.95	1.18	3.32	4.812	7.94	93.6	25.5	1.55	5.288	4.228	7.94	102	20.818	1.3	4.816	3.108	6.02	98.4	17.947
2018/6/20	536	6	20	Wednesday	0	15	3	12	8	7	89	24.9	100.27	0.54	3.152	2.163	3.39	72.4	7.06	0.64	2.64	3.636	4.97	86.8	7.4	1.3	3.32	4.812	7.74	99.2	21.61	1.28	3.256	4.844	7.94	93.6	23.95	1.18	3.32	4.812	7.94	93.6	25.5	1.55	5.288	4.228	7.94	102	20.818
2018/6/21	537	6	21	Thursday	0	12	7	5	7	5	80	26.5	100.46	0.82	3.744	3.409	5.52	89.6	16.462	0.54	3.152	2.163	3.39	72.4	7.06	0.64	2.64	3.636	4.97	86.8	7.4	1.3	3.32	4.812	7.74	99.2	21.61	1.28	3.256	4.844	7.94	93.6	23.95	1.18	3.32	4.812	7.94	93.6	25.5
2018/6/22	538	6	22	Friday	0	5	2	3	1	4	93	24	100.31	0.66	3.392	2.324	3.44	97.2	7.84	0.82	3.744	3.409	5.52	89.6	16.462	0.54	3.152	2.163	3.39	72.4	7.06	0.64	2.64	3.636	4.97	86.8	7.4	1.3	3.32	4.812	7.74	99.2	21.61	1.28	3.256	4.844	7.94	93.6	23.95
2018/6/23	539	6	23	Saturday	0	7	4	3	6	1	84	25.9	100.32	0.76	3.704	2.94	4.48	102	17.342	0.66	3.392	2.324	3.44	97.2	7.84	0.82	3.744	3.409	5.52	89.6	16.462	0.54	3.152	2.163	3.39	72.4	7.06	0.64	2.64	3.636	4.97	86.8	7.4	1.3	3.32	4.812	7.74	99.2	21.61
2018/6/24	540	6	24	Sunday	0	13	7	6	8	5	79	28.9	100.32	0.6	3.056	2.716	4.71	92.8	10.912	0.76	3.704	2.94	4.48	102	17.342	0.66	3.392	2.324	3.44	97.2	7.84	0.82	3.744	3.409	5.52	89.6	16.462	0.54	3.152	2.163	3.39	72.4	7.06	0.64	2.64	3.636	4.97	86.8	7.4
2018/6/25	541	6	25	Monday	0	16	6	10	9	7	76	30.3	100.41	0.48	3.048	1.778	3.67	74.4	10.492	0.6	3.056	2.716	4.71	92.8	10.912	0.76	3.704	2.94	4.48	102	17.342	0.66	3.392	2.324	3.44	97.2	7.84	0.82	3.744	3.409	5.52	89.6	16.462	0.54	3.152	2.163	3.39	72.4	7.06
2018/6/26	542	6	26	Tuesday	0	14	2	12	7	7	67	31.7	100.31	0.51	2.304	1.575	3.9	56.8	9.58	0.48	3.048	1.778	3.67	74.4	10.492	0.6	3.056	2.716	4.71	92.8	10.912	0.76	3.704	2.94	4.48	102	17.342	0.66	3.392	2.324	3.44	97.2	7.84	0.82	3.744	3.409	5.52	89.6	16.462
2018/6/27	543	6	27	Wednesday	0	3	0	3	1	2	63	32	100.29	0.6	2.152	1.659	4.24	58	10.324	0.51	2.304	1.575	3.9	56.8	9.58	0.48	3.048	1.778	3.67	74.4	10.492	0.6	3.056	2.716	4.71	92.8	10.912	0.76	3.704	2.94	4.48	102	17.342	0.66	3.392	2.324	3.44	97.2	7.84
2018/6/28	544	6	28	Thursday	0	9	3	6	3	6	76	29.9	100.09	0.61	3.488	2.352	4.51	81.6	6.76	0.6	2.152	1.659	4.24	58	10.324	0.51	2.304	1.575	3.9	56.8	9.58	0.48	3.048	1.778	3.67	74.4	10.492	0.6	3.056	2.716	4.71	92.8	10.912	0.76	3.704	2.94	4.48	102	17.342
2018/6/29	545	6	29	Friday	0	2	1	1	1	1	87	28.7	99.98	0.55	4.192	3.003	5.1	81.2	10.804	0.61	3.488	2.352	4.51	81.6	6.76	0.6	2.152	1.659	4.24	58	10.324	0.51	2.304	1.575	3.9	56.8	9.58	0.48	3.048	1.778	3.67	74.4	10.492	0.6	3.056	2.716	4.71	92.8	10.912
2018/6/30	546	6	30	Saturday	0	2	0	2	0	2	87	26.7	100.1	0.67	4.704	2.387	4.32	80.8	4.74	0.55	4.192	3.003	5.1	81.2	10.804	0.61	3.488	2.352	4.51	81.6	6.76	0.6	2.152	1.659	4.24	58	10.324	0.51	2.304	1.575	3.9	56.8	9.58	0.48	3.048	1.778	3.67	74.4	10.492
2018/7/1	547	7	1	Sunday	0	16	7	9	8	8	86	27.3	100.02	0.59	2.896	2.331	3.56	88.8	12.388	0.67	4.704	2.387	4.32	80.8	4.74	0.55	4.192	3.003	5.1	81.2	10.804	0.61	3.488	2.352	4.51	81.6	6.76	0.6	2.152	1.659	4.24	58	10.324	0.51	2.304	1.575	3.9	56.8	9.58
2018/7/2	548	7	2	Monday	0	15	8	7	5	10	87	27.9	99.92	0.53	4.528	3.346	4.91	104	8.52	0.59	2.896	2.331	3.56	88.8	12.388	0.67	4.704	2.387	4.32	80.8	4.74	0.55	4.192	3.003	5.1	81.2	10.804	0.61	3.488	2.352	4.51	81.6	6.76	0.6	2.152	1.659	4.24	58	10.324
2018/7/3	549	7	3	Tuesday	0	13	7	6	9	4	90	28.2	99.76	0.4	4.824	3.692	5.62	112.4	7.24	0.53	4.528	3.346	4.91	104	8.52	0.59	2.896	2.331	3.56	88.8	12.388	0.67	4.704	2.387	4.32	80.8	4.74	0.55	4.192	3.003	5.1	81.2	10.804	0.61	3.488	2.352	4.51	81.6	6.76
2018/7/4	550	7	4	Wednesday	0	11	5	6	5	6	83	30.4	99.54	0.35	3.576	2.835	4.7	96.4	10.528	0.4	4.824	3.692	5.62	112.4	7.24	0.53	4.528	3.346	4.91	104	8.52	0.59	2.896	2.331	3.56	88.8	12.388	0.67	4.704	2.387	4.32	80.8	4.74	0.55	4.192	3.003	5.1	81.2	10.804
2018/7/5	551	7	5	Thursday	0	8	4	4	3	5	94	26.2	99.7	0.3	2.76	1.568	2.27	82	5.22	0.35	3.576	2.835	4.7	96.4	10.528	0.4	4.824	3.692	5.62	112.4	7.24	0.53	4.528	3.346	4.91	104	8.52	0.59	2.896	2.331	3.56	88.8	12.388	0.67	4.704	2.387	4.32	80.8	4.74
2018/7/6	552	7	6	Friday	0	6	1	5	2	4	86	26.7	99.87	0.33	1.76	2.051	2.91	66	6.1	0.3	2.76	1.568	2.27	82	5.22	0.35	3.576	2.835	4.7	96.4	10.528	0.4	4.824	3.692	5.62	112.4	7.24	0.53	4.528	3.346	4.91	104	8.52	0.59	2.896	2.331	3.56	88.8	12.388
2018/7/7	553	7	7	Saturday	0	9	4	5	5	4	86	26.5	100.05	0.34	1.544	0.861	1.45	53.2	4.66	0.33	1.76	2.051	2.91	66	6.1	0.3	2.76	1.568	2.27	82	5.22	0.35	3.576	2.835	4.7	96.4	10.528	0.4	4.824	3.692	5.62	112.4	7.24	0.53	4.528	3.346	4.91	104	8.52
2018/7/8	554	7	8	Sunday	0	10	4	6	7	3	90	26.8	100.14	0.38	2.8	1.827	2.66	77.6	5.18	0.34	1.544	0.861	1.45	53.2	4.66	0.33	1.76	2.051	2.91	66	6.1	0.3	2.76	1.568	2.27	82	5.22	0.35	3.576	2.835	4.7	96.4	10.528	0.4	4.824	3.692	5.62	112.4	7.24
2018/7/9	555	7	9	Monday	0	12	6	6	6	6	91	27.7	100.36	0.4	3.592	1.645	2.72	77.6	6.18	0.38	2.8	1.827	2.66	77.6	5.18	0.34	1.544	0.861	1.45	53.2	4.66	0.33	1.76	2.051	2.91	66	6.1	0.3	2.76	1.568	2.27	82	5.22	0.35	3.576	2.835	4.7	96.4	10.528
2018/7/10	556	7	10	Tuesday	0	22	5	17	11	11	82	30.1	100.44	0.53	4.584	3.604	5.98	102.8	14.5	0.4	3.592	1.645	2.72	77.6	6.18	0.38	2.8	1.827	2.66	77.6	5.18	0.34	1.544	0.861	1.45	53.2	4.66	0.33	1.76	2.051	2.91	66	6.1	0.3	2.76	1.568	2.27	82	5.22
2018/7/11	557	7	11	Wednesday	0	10	3	7	4	6	76	31.5	100.35	0.48	2.432	3.199	4.85	82.4	10.564	0.53	4.584	3.604	5.98	102.8	14.5	0.4	3.592	1.645	2.72	77.6	6.18	0.38	2.8	1.827	2.66	77.6	5.18	0.34	1.544	0.861	1.45	53.2	4.66	0.33	1.76	2.051	2.91	66	6.1
2018/7/12	558	7	12	Thursday	0	9	2	7	5	4	81	28.6	99.92	0.67	2.736	2.023	3.93	70	5.9	0.48	2.432	3.199	4.85	82.4	10.564	0.53	4.584	3.604	5.98	102.8	14.5	0.4	3.592	1.645	2.72	77.6	6.18	0.38	2.8	1.827	2.66	77.6	5.18	0.34	1.544	0.861	1.45	53.2	4.66
2018/7/13	559	7	13	Friday	0	10	3	7	4	6	77	29.5	100.27	0.55	2.736	1.701	3.25	58.4	10.24	0.67	2.736	2.023	3.93	70	5.9	0.48	2.432	3.199	4.85	82.4	10.564	0.53	4.584	3.604	5.98	102.8	14.5	0.4	3.592	1.645	2.72	77.6	6.18	0.38	2.8	1.827	2.66	77.6	5.18
2018/7/14	560	7	14	Saturday	0	5	3	2	4	1	77	31	100.24	0.58	3.4	2.212	4.52	68	10.504	0.55	2.736	1.701	3.25	58.4	10.24	0.67	2.736	2.023	3.93	70	5.9	0.48	2.432	3.199	4.85	82.4	10.564	0.53	4.584	3.604	5.98	102.8	14.5	0.4	3.592	1.645	2.72	77.6	6.18
2018/7/15	561	7	15	Sunday	0	12	8	4	11	1	73	31.9	100.41	0.74	2.992	2.387	4.62	69.6	10.936	0.58	3.4	2.212	4.52	68	10.504	0.55	2.736	1.701	3.25	58.4	10.24	0.67	2.736	2.023	3.93	70	5.9	0.48	2.432	3.199	4.85	82.4	10.564	0.53	4.584	3.604	5.98	102.8	14.5
2018/7/16	562	7	16	Monday	0	14	5	9	9	5	72	31.2	100.35	0.96	3.296	3.143	6	81.2	12.7	0.74	2.992	2.387	4.62	69.6	10.936	0.58	3.4	2.212	4.52	68	10.504	0.55	2.736	1.701	3.25	58.4	10.24	0.67	2.736	2.023	3.93	70	5.9	0.48	2.432	3.199	4.85	82.4	10.564
2018/7/17	563	7	17	Tuesday	0	5	3	2	4	1	68	31.6	100.28	0.97	3.12	3.15	5.68	75.6	14.584	0.96	3.296	3.143	6	81.2	12.7	0.74	2.992	2.387	4.62	69.6	10.936	0.58	3.4	2.212	4.52	68	10.504	0.55	2.736	1.701	3.25	58.4	10.24	0.67	2.736	2.023	3.93	70	5.9
2018/7/18	564	7	18	Wednesday	0	8	2	6	4	4	64	32.8	100.25	1	2.76	2.842	5.24	67.2	13.12	0.97	3.12	3.15	5.68	75.6	14.584	0.96	3.296	3.143	6	81.2	12.7	0.74	2.992	2.387	4.62	69.6	10.936	0.58	3.4	2.212	4.52	68	10.504	0.55	2.736	1.701	3.25	58.4	10.24
2018/7/19	565	7	19	Thursday	0	8	2	6	5	3	65	32.8	100.29	1.07	3.152	2.359	4.8	71.6	11.032	1	2.76	2.842	5.24	67.2	13.12	0.97	3.12	3.15	5.68	75.6	14.584	0.96	3.296	3.143	6	81.2	12.7	0.74	2.992	2.387	4.62	69.6	10.936	0.58	3.4	2.212	4.52	68	10.504
2018/7/20	566	7	20	Friday	0	8	4	4	4	4	65	32.9	100.17	1.15	3.832	2.793	5.64	77.6	15.916	1.07	3.152	2.359	4.8	71.6	11.032	1	2.76	2.842	5.24	67.2	13.12	0.97	3.12	3.15	5.68	75.6	14.584	0.96	3.296	3.143	6	81.2	12.7	0.74	2.992	2.387	4.62	69.6	10.936
2018/7/21	567	7	21	Saturday	0	6	4	2	3	3	66	32.7	100.08	0.95	3.712	3.115	6.1	76.8	15.772	1.15	3.832	2.793	5.64	77.6	15.916	1.07	3.152	2.359	4.8	71.6	11.032	1	2.76	2.842	5.24	67.2	13.12	0.97	3.12	3.15	5.68	75.6	14.584	0.96	3.296	3.143	6	81.2	12.7
2018/7/22	568	7	22	Sunday	0	8	3	5	7	1	63	32.5	100.02	0.89	2.688	3.248	5.44	85.6	13.06	0.95	3.712	3.115	6.1	76.8	15.772	1.15	3.832	2.793	5.64	77.6	15.916	1.07	3.152	2.359	4.8	71.6	11.032	1	2.76	2.842	5.24	67.2	13.12	0.97	3.12	3.15	5.68	75.6	14.584
2018/7/23	569	7	23	Monday	0	15	4	11	7	8	69	31.6	99.98	0.76	2.968	2.212	4.45	63.2	10.3	0.89	2.688	3.248	5.44	85.6	13.06	0.95	3.712	3.115	6.1	76.8	15.772	1.15	3.832	2.793	5.64	77.6	15.916	1.07	3.152	2.359	4.8	71.6	11.032	1	2.76	2.842	5.24	67.2	13.12
2018/7/24	570	7	24	Tuesday	0	6	0	6	2	4	74	31.8	100.07	0.68	4.304	3.524	7.12	77.2	16.957	0.76	2.968	2.212	4.45	63.2	10.3	0.89	2.688	3.248	5.44	85.6	13.06	0.95	3.712	3.115	6.1	76.8	15.772	1.15	3.832	2.793	5.64	77.6	15.916	1.07	3.152	2.359	4.8	71.6	11.032
2018/7/25	571	7	25	Wednesday	0	6	2	4	3	3	70	32.3	100.17	0.63	3.2	2.177	4.71	63.2	11.056	0.68	4.304	3.524	7.12	77.2	16.957	0.76	2.968	2.212	4.45	63.2	10.3	0.89	2.688	3.248	5.44	85.6	13.06	0.95	3.712	3.115	6.1	76.8	15.772	1.15	3.832	2.793	5.64	77.6	15.916
2018/7/26	572	7	26	Thursday	0	11	6	5	5	6	66	33.3	100.3	0.6	2.856	2.1	4.55	62.4	11.38	0.63	3.2	2.177	4.71	63.2	11.056	0.68	4.304	3.524	7.12	77.2	16.957	0.76	2.968	2.212	4.45	63.2	10.3	0.89	2.688	3.248	5.44	85.6	13.06	0.95	3.712	3.115	6.1	76.8	15.772
2018/7/27	573	7	27	Friday	0	7	2	5	2	5	69	31.5	100.24	0.84	3.424	2.016	4.81	82.8	10.036	0.6	2.856	2.1	4.55	62.4	11.38	0.63	3.2	2.177	4.71	63.2	11.056	0.68	4.304	3.524	7.12	77.2	16.957	0.76	2.968	2.212	4.45	63.2	10.3	0.89	2.688	3.248	5.44	85.6	13.06
2018/7/28	574	7	28	Saturday	0	8	4	4	5	3	76	29.6	100.42	0.89	3.192	1.813	4.02	90	11.512	0.84	3.424	2.016	4.81	82.8	10.036	0.6	2.856	2.1	4.55	62.4	11.38	0.63	3.2	2.177	4.71	63.2	11.056	0.68	4.304	3.524	7.12	77.2	16.957	0.76	2.968	2.212	4.45	63.2	10.3
2018/7/29	575	7	29	Sunday	0	13	8	5	8	5	75	30.8	100.3	1	3.288	2.408	4.94	94	15.508	0.89	3.192	1.813	4.02	90	11.512	0.84	3.424	2.016	4.81	82.8	10.036	0.6	2.856	2.1	4.55	62.4	11.38	0.63	3.2	2.177	4.71	63.2	11.056	0.68	4.304	3.524	7.12	77.2	16.957
2018/7/30	576	7	30	Monday	0	12	4	8	5	7	71	31.2	100.29	0.79	3.616	2.226	5.04	83.2	16.297	1	3.288	2.408	4.94	94	15.508	0.89	3.192	1.813	4.02	90	11.512	0.84	3.424	2.016	4.81	82.8	10.036	0.6	2.856	2.1	4.55	62.4	11.38	0.63	3.2	2.177	4.71	63.2	11.056
2018/7/31	577	7	31	Tuesday	0	15	6	9	9	6	75	30.5	100.25	0.77	3.632	2.282	4.34	82.8	10.924	0.79	3.616	2.226	5.04	83.2	16.297	1	3.288	2.408	4.94	94	15.508	0.89	3.192	1.813	4.02	90	11.512	0.84	3.424	2.016	4.81	82.8	10.036	0.6	2.856	2.1	4.55	62.4	11.38
2018/8/1	578	8	1	Wednesday	0	9	5	4	5	4	76	30.5	100.24	0.93	4.344	2.982	5.72	112	18.277	0.77	3.632	2.282	4.34	82.8	10.924	0.79	3.616	2.226	5.04	83.2	16.297	1	3.288	2.408	4.94	94	15.508	0.89	3.192	1.813	4.02	90	11.512	0.84	3.424	2.016	4.81	82.8	10.036
2018/8/2	579	8	2	Thursday	0	10	3	7	5	5	84	29.6	100.21	0.72	3.768	2.947	6.18	92.4	17.551	0.93	4.344	2.982	5.72	112	18.277	0.77	3.632	2.282	4.34	82.8	10.924	0.79	3.616	2.226	5.04	83.2	16.297	1	3.288	2.408	4.94	94	15.508	0.89	3.192	1.813	4.02	90	11.512
2018/8/3	580	8	3	Friday	0	9	5	4	5	4	78	30	100.15	0.67	3.4	2.051	3.61	95.2	11.92	0.72	3.768	2.947	6.18	92.4	17.551	0.93	4.344	2.982	5.72	112	18.277	0.77	3.632	2.282	4.34	82.8	10.924	0.79	3.616	2.226	5.04	83.2	16.297	1	3.288	2.408	4.94	94	15.508
2018/8/4	581	8	4	Saturday	0	7	1	6	2	5	82	29.3	100.18	0.6	3.504	2.296	4.02	72.4	11.272	0.67	3.4	2.051	3.61	95.2	11.92	0.72	3.768	2.947	6.18	92.4	17.551	0.93	4.344	2.982	5.72	112	18.277	0.77	3.632	2.282	4.34	82.8	10.924	0.79	3.616	2.226	5.04	83.2	16.297
2018/8/5	582	8	5	Sunday	0	11	2	9	4	7	82	29.2	100.32	0.6	3.488	2.695	4.39	71.6	15.58	0.6	3.504	2.296	4.02	72.4	11.272	0.67	3.4	2.051	3.61	95.2	11.92	0.72	3.768	2.947	6.18	92.4	17.551	0.93	4.344	2.982	5.72	112	18.277	0.77	3.632	2.282	4.34	82.8	10.924
2018/8/6	583	8	6	Monday	0	18	11	7	8	10	81	30.1	100.28	0.61	4.104	2.877	5.2	94.4	15.448	0.6	3.488	2.695	4.39	71.6	15.58	0.6	3.504	2.296	4.02	72.4	11.272	0.67	3.4	2.051	3.61	95.2	11.92	0.72	3.768	2.947	6.18	92.4	17.551	0.93	4.344	2.982	5.72	112	18.277
2018/8/7	584	8	7	Tuesday	0	12	5	7	5	7	78	30.6	100.31	0.65	4.504	3.143	5.32	86.4	20.18	0.61	4.104	2.877	5.2	94.4	15.448	0.6	3.488	2.695	4.39	71.6	15.58	0.6	3.504	2.296	4.02	72.4	11.272	0.67	3.4	2.051	3.61	95.2	11.92	0.72	3.768	2.947	6.18	92.4	17.551
2018/8/8	585	8	8	Wednesday	0	18	5	13	9	9	87	29.7	100.36	0.58	4.616	3.572	5.86	92	14.356	0.65	4.504	3.143	5.32	86.4	20.18	0.61	4.104	2.877	5.2	94.4	15.448	0.6	3.488	2.695	4.39	71.6	15.58	0.6	3.504	2.296	4.02	72.4	11.272	0.67	3.4	2.051	3.61	95.2	11.92
2018/8/9	586	8	9	Thursday	0	15	8	7	7	8	75	31.7	100.31	0.68	4.928	3.7	6.06	104	19.08	0.58	4.616	3.572	5.86	92	14.356	0.65	4.504	3.143	5.32	86.4	20.18	0.61	4.104	2.877	5.2	94.4	15.448	0.6	3.488	2.695	4.39	71.6	15.58	0.6	3.504	2.296	4.02	72.4	11.272
2018/8/10	587	8	10	Friday	0	8	4	4	7	1	86	29	100.24	0.67	5.16	4.004	7.22	98	17.595	0.68	4.928	3.7	6.06	104	19.08	0.58	4.616	3.572	5.86	92	14.356	0.65	4.504	3.143	5.32	86.4	20.18	0.61	4.104	2.877	5.2	94.4	15.448	0.6	3.488	2.695	4.39	71.6	15.58
2018/8/11	588	8	11	Saturday	0	9	6	3	5	4	76	31.6	100.03	0.73	4.224	4.468	7.1	102	21.99	0.67	5.16	4.004	7.22	98	17.595	0.68	4.928	3.7	6.06	104	19.08	0.58	4.616	3.572	5.86	92	14.356	0.65	4.504	3.143	5.32	86.4	20.18	0.61	4.104	2.877	5.2	94.4	15.448
2018/8/12	589	8	12	Sunday	0	11	5	6	5	6	67	33	99.81	0.76	3.56	4.628	7.78	99.2	20.631	0.73	4.224	4.468	7.1	102	21.99	0.67	5.16	4.004	7.22	98	17.595	0.68	4.928	3.7	6.06	104	19.08	0.58	4.616	3.572	5.86	92	14.356	0.65	4.504	3.143	5.32	86.4	20.18
2018/8/13	590	8	13	Monday	0	16	7	9	11	5	77	29.2	99.74	0.61	1.856	1.953	3.41	72.8	8.44	0.76	3.56	4.628	7.78	99.2	20.631	0.73	4.224	4.468	7.1	102	21.99	0.67	5.16	4.004	7.22	98	17.595	0.68	4.928	3.7	6.06	104	19.08	0.58	4.616	3.572	5.86	92	14.356
2018/8/14	591	8	14	Tuesday	0	12	5	7	9	3	82	29.1	99.95	0.61	2.496	1.603	3.02	78.8	9.38	0.61	1.856	1.953	3.41	72.8	8.44	0.76	3.56	4.628	7.78	99.2	20.631	0.73	4.224	4.468	7.1	102	21.99	0.67	5.16	4.004	7.22	98	17.595	0.68	4.928	3.7	6.06	104	19.08
2018/8/15	592	8	15	Wednesday	0	10	4	6	9	1	74	31.4	100.2	0.49	1.88	2.548	4.06	81.6	11.32	0.61	2.496	1.603	3.02	78.8	9.38	0.61	1.856	1.953	3.41	72.8	8.44	0.76	3.56	4.628	7.78	99.2	20.631	0.73	4.224	4.468	7.1	102	21.99	0.67	5.16	4.004	7.22	98	17.595
2018/8/16	593	8	16	Thursday	0	11	7	4	6	5	70	29.2	100.35	0.51	1.4	2.051	3.72	72.4	9.78	0.49	1.88	2.548	4.06	81.6	11.32	0.61	2.496	1.603	3.02	78.8	9.38	0.61	1.856	1.953	3.41	72.8	8.44	0.76	3.56	4.628	7.78	99.2	20.631	0.73	4.224	4.468	7.1	102	21.99
2018/8/17	594	8	17	Friday	0	7	1	6	5	2	87	25.7	100.35	0.46	1.688	2.191	3.27	77.2	7.28	0.51	1.4	2.051	3.72	72.4	9.78	0.49	1.88	2.548	4.06	81.6	11.32	0.61	2.496	1.603	3.02	78.8	9.38	0.61	1.856	1.953	3.41	72.8	8.44	0.76	3.56	4.628	7.78	99.2	20.631
2018/8/18	595	8	18	Saturday	0	10	5	5	5	5	82	26.3	99.75	0.51	2.416	1.995	3.37	80	7.52	0.46	1.688	2.191	3.27	77.2	7.28	0.51	1.4	2.051	3.72	72.4	9.78	0.49	1.88	2.548	4.06	81.6	11.32	0.61	2.496	1.603	3.02	78.8	9.38	0.61	1.856	1.953	3.41	72.8	8.44
2018/8/19	596	8	19	Sunday	0	8	4	4	3	5	79	28.3	99.95	0.48	2.56	1.729	2.44	71.2	9.04	0.51	2.416	1.995	3.37	80	7.52	0.46	1.688	2.191	3.27	77.2	7.28	0.51	1.4	2.051	3.72	72.4	9.78	0.49	1.88	2.548	4.06	81.6	11.32	0.61	2.496	1.603	3.02	78.8	9.38
2018/8/20	597	8	20	Monday	0	15	4	11	6	9	79	28.1	100.29	0.54	2.248	1.113	1.78	70.8	8.5	0.48	2.56	1.729	2.44	71.2	9.04	0.51	2.416	1.995	3.37	80	7.52	0.46	1.688	2.191	3.27	77.2	7.28	0.51	1.4	2.051	3.72	72.4	9.78	0.49	1.88	2.548	4.06	81.6	11.32
2018/8/21	598	8	21	Tuesday	0	13	5	8	6	7	72	28.9	100.14	0.7	2.36	1.589	2.76	70.4	12.508	0.54	2.248	1.113	1.78	70.8	8.5	0.48	2.56	1.729	2.44	71.2	9.04	0.51	2.416	1.995	3.37	80	7.52	0.46	1.688	2.191	3.27	77.2	7.28	0.51	1.4	2.051	3.72	72.4	9.78
2018/8/22	599	8	22	Wednesday	0	13	5	8	7	6	69	29.3	100.19	0.7	2.352	2.422	3.92	81.2	13.144	0.7	2.36	1.589	2.76	70.4	12.508	0.54	2.248	1.113	1.78	70.8	8.5	0.48	2.56	1.729	2.44	71.2	9.04	0.51	2.416	1.995	3.37	80	7.52	0.46	1.688	2.191	3.27	77.2	7.28
2018/8/23	600	8	23	Thursday	0	20	10	10	10	10	74	28.4	100.34	0.59	1.936	3.588	5.7	88.8	14.188	0.7	2.352	2.422	3.92	81.2	13.144	0.7	2.36	1.589	2.76	70.4	12.508	0.54	2.248	1.113	1.78	70.8	8.5	0.48	2.56	1.729	2.44	71.2	9.04	0.51	2.416	1.995	3.37	80	7.52
2018/8/24	601	8	24	Friday	0	15	8	7	8	7	67	28.5	100.44	0.88	2.576	3.192	5.26	96.8	15.256	0.59	1.936	3.588	5.7	88.8	14.188	0.7	2.352	2.422	3.92	81.2	13.144	0.7	2.36	1.589	2.76	70.4	12.508	0.54	2.248	1.113	1.78	70.8	8.5	0.48	2.56	1.729	2.44	71.2	9.04
2018/8/25	602	8	25	Saturday	0	4	4	0	3	1	61	28.4	100.44	0.98	2.816	2.975	4.88	97.2	16.671	0.88	2.576	3.192	5.26	96.8	15.256	0.59	1.936	3.588	5.7	88.8	14.188	0.7	2.352	2.422	3.92	81.2	13.144	0.7	2.36	1.589	2.76	70.4	12.508	0.54	2.248	1.113	1.78	70.8	8.5
2018/8/26	603	8	26	Sunday	0	18	8	10	8	10	75	26.9	100.48	0.67	2.312	2.989	4.31	81.2	9.74	0.98	2.816	2.975	4.88	97.2	16.671	0.88	2.576	3.192	5.26	96.8	15.256	0.59	1.936	3.588	5.7	88.8	14.188	0.7	2.352	2.422	3.92	81.2	13.144	0.7	2.36	1.589	2.76	70.4	12.508
2018/8/27	604	8	27	Monday	0	15	9	6	7	8	72	29.2	100.42	0.65	1.984	2.205	3.4	74	8.98	0.67	2.312	2.989	4.31	81.2	9.74	0.98	2.816	2.975	4.88	97.2	16.671	0.88	2.576	3.192	5.26	96.8	15.256	0.59	1.936	3.588	5.7	88.8	14.188	0.7	2.352	2.422	3.92	81.2	13.144
2018/8/28	605	8	28	Tuesday	0	18	8	10	7	11	74	30.2	100.31	0.74	2.32	2.317	3.65	88.8	12.676	0.65	1.984	2.205	3.4	74	8.98	0.67	2.312	2.989	4.31	81.2	9.74	0.98	2.816	2.975	4.88	97.2	16.671	0.88	2.576	3.192	5.26	96.8	15.256	0.59	1.936	3.588	5.7	88.8	14.188
2018/8/29	606	8	29	Wednesday	0	10	2	8	5	5	78	30.6	100.18	0.65	2.984	2.632	4.5	97.2	11.284	0.74	2.32	2.317	3.65	88.8	12.676	0.65	1.984	2.205	3.4	74	8.98	0.67	2.312	2.989	4.31	81.2	9.74	0.98	2.816	2.975	4.88	97.2	16.671	0.88	2.576	3.192	5.26	96.8	15.256
2018/8/30	607	8	30	Thursday	0	16	5	11	9	7	71	30.9	100.25	0.77	2.96	1.687	3.46	92.8	12.352	0.65	2.984	2.632	4.5	97.2	11.284	0.74	2.32	2.317	3.65	88.8	12.676	0.65	1.984	2.205	3.4	74	8.98	0.67	2.312	2.989	4.31	81.2	9.74	0.98	2.816	2.975	4.88	97.2	16.671
2018/8/31	608	8	31	Friday	0	4	3	1	3	1	89	27.4	100.54	0.8	3.4	2.023	3.61	94.8	8.02	0.77	2.96	1.687	3.46	92.8	12.352	0.65	2.984	2.632	4.5	97.2	11.284	0.74	2.32	2.317	3.65	88.8	12.676	0.65	1.984	2.205	3.4	74	8.98	0.67	2.312	2.989	4.31	81.2	9.74
2018/9/1	609	9	1	Saturday	0	5	2	3	5	0	89	27.8	100.6	0.52	3.28	1.484	2.2	95.2	5.66	0.8	3.4	2.023	3.61	94.8	8.02	0.77	2.96	1.687	3.46	92.8	12.352	0.65	2.984	2.632	4.5	97.2	11.284	0.74	2.32	2.317	3.65	88.8	12.676	0.65	1.984	2.205	3.4	74	8.98
2018/9/2	610	9	2	Sunday	0	14	11	3	5	9	93	27.6	100.49	0.48	3.848	2.296	3.62	86.4	9.24	0.52	3.28	1.484	2.2	95.2	5.66	0.8	3.4	2.023	3.61	94.8	8.02	0.77	2.96	1.687	3.46	92.8	12.352	0.65	2.984	2.632	4.5	97.2	11.284	0.74	2.32	2.317	3.65	88.8	12.676
2018/9/3	611	9	3	Monday	0	23	10	13	13	10	91	28.4	100.29	0.48	4.136	2.891	4.52	89.6	11.74	0.48	3.848	2.296	3.62	86.4	9.24	0.52	3.28	1.484	2.2	95.2	5.66	0.8	3.4	2.023	3.61	94.8	8.02	0.77	2.96	1.687	3.46	92.8	12.352	0.65	2.984	2.632	4.5	97.2	11.284
2018/9/4	612	9	4	Tuesday	0	16	7	9	9	7	79	28.3	100.34	1.03	5.968	3.164	7.18	122	19.388	0.48	4.136	2.891	4.52	89.6	11.74	0.48	3.848	2.296	3.62	86.4	9.24	0.52	3.28	1.484	2.2	95.2	5.66	0.8	3.4	2.023	3.61	94.8	8.02	0.77	2.96	1.687	3.46	92.8	12.352
2018/9/5	613	9	5	Wednesday	0	5	3	2	4	1	76	28.1	100.36	1.23	5.576	4.268	9	107.2	18.893	1.03	5.968	3.164	7.18	122	19.388	0.48	4.136	2.891	4.52	89.6	11.74	0.48	3.848	2.296	3.62	86.4	9.24	0.52	3.28	1.484	2.2	95.2	5.66	0.8	3.4	2.023	3.61	94.8	8.02
2018/9/6	614	9	6	Thursday	0	13	2	11	1	12	82	24.7	100.64	0.67	3.176	3.556	4.98	102.8	8.38	1.23	5.576	4.268	9	107.2	18.893	1.03	5.968	3.164	7.18	122	19.388	0.48	4.136	2.891	4.52	89.6	11.74	0.48	3.848	2.296	3.62	86.4	9.24	0.52	3.28	1.484	2.2	95.2	5.66
2018/9/7	615	9	7	Friday	0	8	0	8	3	5	69	23.4	101.18	0.68	2.72	1.75	4.29	63.6	7.96	0.67	3.176	3.556	4.98	102.8	8.38	1.23	5.576	4.268	9	107.2	18.893	1.03	5.968	3.164	7.18	122	19.388	0.48	4.136	2.891	4.52	89.6	11.74	0.48	3.848	2.296	3.62	86.4	9.24
2018/9/8	616	9	8	Saturday	0	7	3	4	4	3	72	21.8	101.39	0.84	2.936	1.547	3.35	68	13.144	0.68	2.72	1.75	4.29	63.6	7.96	0.67	3.176	3.556	4.98	102.8	8.38	1.23	5.576	4.268	9	107.2	18.893	1.03	5.968	3.164	7.18	122	19.388	0.48	4.136	2.891	4.52	89.6	11.74
2018/9/9	617	9	9	Sunday	0	6	3	3	3	3	70	22.1	101.59	1.2	4.368	2.947	4.95	98.4	15.892	0.84	2.936	1.547	3.35	68	13.144	0.68	2.72	1.75	4.29	63.6	7.96	0.67	3.176	3.556	4.98	102.8	8.38	1.23	5.576	4.268	9	107.2	18.893	1.03	5.968	3.164	7.18	122	19.388
2018/9/10	618	9	10	Monday	0	8	2	6	5	3	77	22.1	101.63	1.03	4.584	3.353	5.66	89.6	11.308	1.2	4.368	2.947	4.95	98.4	15.892	0.84	2.936	1.547	3.35	68	13.144	0.68	2.72	1.75	4.29	63.6	7.96	0.67	3.176	3.556	4.98	102.8	8.38	1.23	5.576	4.268	9	107.2	18.893
2018/9/11	619	9	11	Tuesday	0	11	1	10	7	4	76	23.4	101.4	1.03	4.968	3.756	5.96	102.8	14.68	1.03	4.584	3.353	5.66	89.6	11.308	1.2	4.368	2.947	4.95	98.4	15.892	0.84	2.936	1.547	3.35	68	13.144	0.68	2.72	1.75	4.29	63.6	7.96	0.67	3.176	3.556	4.98	102.8	8.38
2018/9/12	620	9	12	Wednesday	0	4	1	3	2	2	79	23.7	101.14	1.27	6.096	5.044	8.36	116.8	13.012	1.03	4.968	3.756	5.96	102.8	14.68	1.03	4.584	3.353	5.66	89.6	11.308	1.2	4.368	2.947	4.95	98.4	15.892	0.84	2.936	1.547	3.35	68	13.144	0.68	2.72	1.75	4.29	63.6	7.96
2018/9/13	621	9	13	Thursday	0	13	5	8	7	6	82	24.1	101.18	0.91	4.8	5.092	8.12	100.4	10.696	1.27	6.096	5.044	8.36	116.8	13.012	1.03	4.968	3.756	5.96	102.8	14.68	1.03	4.584	3.353	5.66	89.6	11.308	1.2	4.368	2.947	4.95	98.4	15.892	0.84	2.936	1.547	3.35	68	13.144
2018/9/14	622	9	14	Friday	0	13	6	7	8	5	75	25.5	101.24	0.85	3.424	2.513	4.46	88.8	15.664	0.91	4.8	5.092	8.12	100.4	10.696	1.27	6.096	5.044	8.36	116.8	13.012	1.03	4.968	3.756	5.96	102.8	14.68	1.03	4.584	3.353	5.66	89.6	11.308	1.2	4.368	2.947	4.95	98.4	15.892
2018/9/15	623	9	15	Saturday	0	6	1	5	5	1	70	27	101.24	0.74	2.248	3.038	4.42	80.8	12.172	0.85	3.424	2.513	4.46	88.8	15.664	0.91	4.8	5.092	8.12	100.4	10.696	1.27	6.096	5.044	8.36	116.8	13.012	1.03	4.968	3.756	5.96	102.8	14.68	1.03	4.584	3.353	5.66	89.6	11.308
2018/9/16	624	9	16	Sunday	0	11	4	7	9	2	72	26.5	101.2	0.68	1.92	4.468	6.4	91.2	11.728	0.74	2.248	3.038	4.42	80.8	12.172	0.85	3.424	2.513	4.46	88.8	15.664	0.91	4.8	5.092	8.12	100.4	10.696	1.27	6.096	5.044	8.36	116.8	13.012	1.03	4.968	3.756	5.96	102.8	14.68
2018/9/17	625	9	17	Monday	0	19	5	14	4	15	76	26	101.27	0.68	2.08	2.534	3.75	92.4	9.8	0.68	1.92	4.468	6.4	91.2	11.728	0.74	2.248	3.038	4.42	80.8	12.172	0.85	3.424	2.513	4.46	88.8	15.664	0.91	4.8	5.092	8.12	100.4	10.696	1.27	6.096	5.044	8.36	116.8	13.012
2018/9/18	626	9	18	Tuesday	0	17	9	8	7	10	87	26.5	101.29	0.69	3.472	1.876	3.4	92.8	8.84	0.68	2.08	2.534	3.75	92.4	9.8	0.68	1.92	4.468	6.4	91.2	11.728	0.74	2.248	3.038	4.42	80.8	12.172	0.85	3.424	2.513	4.46	88.8	15.664	0.91	4.8	5.092	8.12	100.4	10.696
2018/9/19	627	9	19	Wednesday	0	13	4	9	8	5	79	28.7	101.16	0.61	3.664	2.149	4.07	74.8	10.096	0.69	3.472	1.876	3.4	92.8	8.84	0.68	2.08	2.534	3.75	92.4	9.8	0.68	1.92	4.468	6.4	91.2	11.728	0.74	2.248	3.038	4.42	80.8	12.172	0.85	3.424	2.513	4.46	88.8	15.664
2018/9/20	628	9	20	Thursday	0	12	4	8	5	7	81	26	100.92	0.58	2.88	2.037	3.86	111.6	8.38	0.61	3.664	2.149	4.07	74.8	10.096	0.69	3.472	1.876	3.4	92.8	8.84	0.68	2.08	2.534	3.75	92.4	9.8	0.68	1.92	4.468	6.4	91.2	11.728	0.74	2.248	3.038	4.42	80.8	12.172
2018/9/21	629	9	21	Friday	0	13	5	8	5	8	79	22.2	101.32	0.57	2.648	1.659	2.65	86	7.76	0.58	2.88	2.037	3.86	111.6	8.38	0.61	3.664	2.149	4.07	74.8	10.096	0.69	3.472	1.876	3.4	92.8	8.84	0.68	2.08	2.534	3.75	92.4	9.8	0.68	1.92	4.468	6.4	91.2	11.728
2018/9/22	630	9	22	Saturday	0	5	3	2	1	4	77	22.8	101.55	0.86	6.272	2.779	6.3	94.8	9.78	0.57	2.648	1.659	2.65	86	7.76	0.58	2.88	2.037	3.86	111.6	8.38	0.61	3.664	2.149	4.07	74.8	10.096	0.69	3.472	1.876	3.4	92.8	8.84	0.68	2.08	2.534	3.75	92.4	9.8
2018/9/23	631	9	23	Sunday	0	5	2	3	3	2	77	23.4	101.49	1.75	7.728	5.244	11.02	169.6	15.796	0.86	6.272	2.779	6.3	94.8	9.78	0.57	2.648	1.659	2.65	86	7.76	0.58	2.88	2.037	3.86	111.6	8.38	0.61	3.664	2.149	4.07	74.8	10.096	0.69	3.472	1.876	3.4	92.8	8.84
2018/9/24	632	9	24	Monday	1	1	0	1	1	0	70	24.1	101.45	1.11	4.968	4.404	8.04	110.8	15.136	1.75	7.728	5.244	11.02	169.6	15.796	0.86	6.272	2.779	6.3	94.8	9.78	0.57	2.648	1.659	2.65	86	7.76	0.58	2.88	2.037	3.86	111.6	8.38	0.61	3.664	2.149	4.07	74.8	10.096
2018/9/25	633	9	25	Tuesday	0	16	5	11	10	6	78	22.2	101.23	1.1	2.888	3.98	6.16	103.2	11.74	1.11	4.968	4.404	8.04	110.8	15.136	1.75	7.728	5.244	11.02	169.6	15.796	0.86	6.272	2.779	6.3	94.8	9.78	0.57	2.648	1.659	2.65	86	7.76	0.58	2.88	2.037	3.86	111.6	8.38
2018/9/26	634	9	26	Wednesday	0	10	4	6	6	4	86	19.3	101.57	0.74	3.464	2.331	3.28	84.8	7.18	1.1	2.888	3.98	6.16	103.2	11.74	1.11	4.968	4.404	8.04	110.8	15.136	1.75	7.728	5.244	11.02	169.6	15.796	0.86	6.272	2.779	6.3	94.8	9.78	0.57	2.648	1.659	2.65	86	7.76
2018/9/27	635	9	27	Thursday	0	11	4	7	5	6	79	21.2	101.55	0.92	3.448	2.24	4	82.4	9.98	0.74	3.464	2.331	3.28	84.8	7.18	1.1	2.888	3.98	6.16	103.2	11.74	1.11	4.968	4.404	8.04	110.8	15.136	1.75	7.728	5.244	11.02	169.6	15.796	0.86	6.272	2.779	6.3	94.8	9.78
2018/9/28	636	9	28	Friday	0	12	7	5	6	6	71	21.6	101.5	0.81	3.8	3.15	5.02	80.4	14.788	0.92	3.448	2.24	4	82.4	9.98	0.74	3.464	2.331	3.28	84.8	7.18	1.1	2.888	3.98	6.16	103.2	11.74	1.11	4.968	4.404	8.04	110.8	15.136	1.75	7.728	5.244	11.02	169.6	15.796
2018/9/29	637	9	29	Saturday	0	12	4	8	7	5	77	20.7	101.39	0.41	2.44	1.337	2.44	35.6	6.14	0.81	3.8	3.15	5.02	80.4	14.788	0.92	3.448	2.24	4	82.4	9.98	0.74	3.464	2.331	3.28	84.8	7.18	1.1	2.888	3.98	6.16	103.2	11.74	1.11	4.968	4.404	8.04	110.8	15.136
2018/9/30	638	9	30	Sunday	0	6	2	4	3	3	79	20.9	101.41	1.27	7.272	4.452	11	105.6	14.068	0.41	2.44	1.337	2.44	35.6	6.14	0.81	3.8	3.15	5.02	80.4	14.788	0.92	3.448	2.24	4	82.4	9.98	0.74	3.464	2.331	3.28	84.8	7.18	1.1	2.888	3.98	6.16	103.2	11.74
2018/10/1	639	10	1	Monday	1	14	4	10	7	7	61	19.5	101.91	1.08	3.176	1.722	4.71	65.2	12.28	1.27	7.272	4.452	11	105.6	14.068	0.41	2.44	1.337	2.44	35.6	6.14	0.81	3.8	3.15	5.02	80.4	14.788	0.92	3.448	2.24	4	82.4	9.98	0.74	3.464	2.331	3.28	84.8	7.18
2018/10/2	640	10	2	Tuesday	1	15	4	11	6	9	71	18.4	101.89	1.23	4.84	2.415	4.96	86	13.888	1.08	3.176	1.722	4.71	65.2	12.28	1.27	7.272	4.452	11	105.6	14.068	0.41	2.44	1.337	2.44	35.6	6.14	0.81	3.8	3.15	5.02	80.4	14.788	0.92	3.448	2.24	4	82.4	9.98
2018/10/3	641	10	3	Wednesday	1	16	8	8	8	8	70	18.9	102.01	1.55	5.84	3.297	5.98	102.4	15.796	1.23	4.84	2.415	4.96	86	13.888	1.08	3.176	1.722	4.71	65.2	12.28	1.27	7.272	4.452	11	105.6	14.068	0.41	2.44	1.337	2.44	35.6	6.14	0.81	3.8	3.15	5.02	80.4	14.788
2018/10/4	642	10	4	Thursday	1	23	11	12	10	13	74	18.5	101.93	1.52	4.824	3.458	6.02	106.4	17.738	1.55	5.84	3.297	5.98	102.4	15.796	1.23	4.84	2.415	4.96	86	13.888	1.08	3.176	1.722	4.71	65.2	12.28	1.27	7.272	4.452	11	105.6	14.068	0.41	2.44	1.337	2.44	35.6	6.14
2018/10/5	643	10	5	Friday	1	11	7	4	7	4	72	18.2	101.79	1.25	4.072	4.012	6.42	90.4	18.486	1.52	4.824	3.458	6.02	106.4	17.738	1.55	5.84	3.297	5.98	102.4	15.796	1.23	4.84	2.415	4.96	86	13.888	1.08	3.176	1.722	4.71	65.2	12.28	1.27	7.272	4.452	11	105.6	14.068
2018/10/6	644	10	6	Saturday	1	18	9	9	11	7	77	18.4	101.64	1.46	7.664	6.292	10.62	110.4	20.444	1.25	4.072	4.012	6.42	90.4	18.486	1.52	4.824	3.458	6.02	106.4	17.738	1.55	5.84	3.297	5.98	102.4	15.796	1.23	4.84	2.415	4.96	86	13.888	1.08	3.176	1.722	4.71	65.2	12.28
2018/10/7	645	10	7	Sunday	1	7	2	5	4	3	76	19.2	101.72	1.86	8.3	6.996	11.86	132.8	20.4	1.46	7.664	6.292	10.62	110.4	20.444	1.25	4.072	4.012	6.42	90.4	18.486	1.52	4.824	3.458	6.02	106.4	17.738	1.55	5.84	3.297	5.98	102.4	15.796	1.23	4.84	2.415	4.96	86	13.888
2018/10/8	646	10	8	Monday	0	20	6	14	8	12	74	21	101.5	1.49	6.176	7.132	11.42	116.4	16.143	1.86	8.3	6.996	11.86	132.8	20.4	1.46	7.664	6.292	10.62	110.4	20.444	1.25	4.072	4.012	6.42	90.4	18.486	1.52	4.824	3.458	6.02	106.4	17.738	1.55	5.84	3.297	5.98	102.4	15.796
2018/10/9	647	10	9	Tuesday	0	15	6	9	4	11	84	19	101.68	1.09	5.24	7.236	9.94	106.4	10.276	1.49	6.176	7.132	11.42	116.4	16.143	1.86	8.3	6.996	11.86	132.8	20.4	1.46	7.664	6.292	10.62	110.4	20.444	1.25	4.072	4.012	6.42	90.4	18.486	1.52	4.824	3.458	6.02	106.4	17.738
2018/10/10	648	10	10	Wednesday	0	17	5	12	5	12	55	17.3	102.15	1.56	5.056	3.15	8.06	89.6	12.952	1.09	5.24	7.236	9.94	106.4	10.276	1.49	6.176	7.132	11.42	116.4	16.143	1.86	8.3	6.996	11.86	132.8	20.4	1.46	7.664	6.292	10.62	110.4	20.444	1.25	4.072	4.012	6.42	90.4	18.486
2018/10/11	649	10	11	Thursday	0	11	5	6	5	6	60	15.8	102.43	2.1	6.4	5.26	7.2	80	15.88	1.56	5.056	3.15	8.06	89.6	12.952	1.09	5.24	7.236	9.94	106.4	10.276	1.49	6.176	7.132	11.42	116.4	16.143	1.86	8.3	6.996	11.86	132.8	20.4	1.46	7.664	6.292	10.62	110.4	20.444
2018/10/12	650	10	12	Friday	0	9	1	8	8	1	53	17.9	102.31	1.656	4.987	3.29	6.822	85.778	15.413	2.1	6.4	5.26	7.2	80	15.88	1.56	5.056	3.15	8.06	89.6	12.952	1.09	5.24	7.236	9.94	106.4	10.276	1.49	6.176	7.132	11.42	116.4	16.143	1.86	8.3	6.996	11.86	132.8	20.4
2018/10/13	651	10	13	Saturday	0	13	5	8	9	4	54	18.5	102.02	1.9	6.552	5.18	8.78	113.2	11.524	1.656	4.987	3.29	6.822	85.778	15.413	2.1	6.4	5.26	7.2	80	15.88	1.56	5.056	3.15	8.06	89.6	12.952	1.09	5.24	7.236	9.94	106.4	10.276	1.49	6.176	7.132	11.42	116.4	16.143
2018/10/14	652	10	14	Sunday	0	14	4	10	11	3	96	14.3	101.83	0.72	3.56	4.132	4.99	91.6	8.58	1.9	6.552	5.18	8.78	113.2	11.524	1.656	4.987	3.29	6.822	85.778	15.413	2.1	6.4	5.26	7.2	80	15.88	1.56	5.056	3.15	8.06	89.6	12.952	1.09	5.24	7.236	9.94	106.4	10.276
2018/10/15	653	10	15	Monday	0	14	5	9	3	11	93	15.7	101.84	0.74	4.096	4.204	5.4	88.4	5.32	0.72	3.56	4.132	4.99	91.6	8.58	1.9	6.552	5.18	8.78	113.2	11.524	1.656	4.987	3.29	6.822	85.778	15.413	2.1	6.4	5.26	7.2	80	15.88	1.56	5.056	3.15	8.06	89.6	12.952
2018/10/16	654	10	16	Tuesday	0	8	6	2	5	3	89	17.3	101.76	0.8	5.04	3.652	5.28	103.6	4.2	0.74	4.096	4.204	5.4	88.4	5.32	0.72	3.56	4.132	4.99	91.6	8.58	1.9	6.552	5.18	8.78	113.2	11.524	1.656	4.987	3.29	6.822	85.778	15.413	2.1	6.4	5.26	7.2	80	15.88
2018/10/17	655	10	17	Wednesday	0	5	2	3	4	1	77	17.8	101.73	1.06	4.616	4.172	6.6	95.6	12.556	0.8	5.04	3.652	5.28	103.6	4.2	0.74	4.096	4.204	5.4	88.4	5.32	0.72	3.56	4.132	4.99	91.6	8.58	1.9	6.552	5.18	8.78	113.2	11.524	1.656	4.987	3.29	6.822	85.778	15.413
2018/10/18	656	10	18	Thursday	0	5	2	3	4	1	70	17.2	101.98	1.31	4.88	5.444	7.84	117.2	13.804	1.06	4.616	4.172	6.6	95.6	12.556	0.8	5.04	3.652	5.28	103.6	4.2	0.74	4.096	4.204	5.4	88.4	5.32	0.72	3.56	4.132	4.99	91.6	8.58	1.9	6.552	5.18	8.78	113.2	11.524
2018/10/19	657	10	19	Friday	0	14	2	12	7	7	70	16.3	102.27	1.31	4.928	3.234	5.84	87.6	7.94	1.31	4.88	5.444	7.84	117.2	13.804	1.06	4.616	4.172	6.6	95.6	12.556	0.8	5.04	3.652	5.28	103.6	4.2	0.74	4.096	4.204	5.4	88.4	5.32	0.72	3.56	4.132	4.99	91.6	8.58
2018/10/20	658	10	20	Saturday	0	7	3	4	3	4	91	14.5	102.24	NA	NA	NA	NA	NA	NA	1.31	4.928	3.234	5.84	87.6	7.94	1.31	4.88	5.444	7.84	117.2	13.804	1.06	4.616	4.172	6.6	95.6	12.556	0.8	5.04	3.652	5.28	103.6	4.2	0.74	4.096	4.204	5.4	88.4	5.32
2018/10/21	659	10	21	Sunday	0	6	1	5	1	5	96	14.4	102.03	NA	NA	NA	NA	NA	NA	NA	NA	NA	NA	NA	NA	1.31	4.928	3.234	5.84	87.6	7.94	1.31	4.88	5.444	7.84	117.2	13.804	1.06	4.616	4.172	6.6	95.6	12.556	0.8	5.04	3.652	5.28	103.6	4.2
2018/10/22	660	10	22	Monday	0	13	4	9	8	5	87	16.6	101.95	0.64	4.808	3.868	5.18	84.8	7.1	NA	NA	NA	NA	NA	NA	NA	NA	NA	NA	NA	NA	1.31	4.928	3.234	5.84	87.6	7.94	1.31	4.88	5.444	7.84	117.2	13.804	1.06	4.616	4.172	6.6	95.6	12.556
2018/10/23	661	10	23	Tuesday	0	15	7	8	6	9	78	16.4	102.06	1.01	7.952	5.788	9.46	110.4	6.86	0.64	4.808	3.868	5.18	84.8	7.1	NA	NA	NA	NA	NA	NA	NA	NA	NA	NA	NA	NA	1.31	4.928	3.234	5.84	87.6	7.94	1.31	4.88	5.444	7.84	117.2	13.804
2018/10/24	662	10	24	Wednesday	0	18	6	12	8	10	86	17.5	101.77	1.22	7.696	6.932	10.9	150	11.872	1.01	7.952	5.788	9.46	110.4	6.86	0.64	4.808	3.868	5.18	84.8	7.1	NA	NA	NA	NA	NA	NA	NA	NA	NA	NA	NA	NA	1.31	4.928	3.234	5.84	87.6	7.94
2018/10/25	663	10	25	Thursday	0	21	11	10	8	13	90	18.1	101.55	NA	NA	NA	NA	NA	NA	1.22	7.696	6.932	10.9	150	11.872	1.01	7.952	5.788	9.46	110.4	6.86	0.64	4.808	3.868	5.18	84.8	7.1	NA	NA	NA	NA	NA	NA	NA	NA	NA	NA	NA	NA
2018/10/26	664	10	26	Friday	0	11	5	6	3	8	79	17.3	102.21	0.89	5.232	3.388	7.02	86.8	10.468	NA	NA	NA	NA	NA	NA	1.22	7.696	6.932	10.9	150	11.872	1.01	7.952	5.788	9.46	110.4	6.86	0.64	4.808	3.868	5.18	84.8	7.1	NA	NA	NA	NA	NA	NA
2018/10/27	665	10	27	Saturday	0	4	3	1	4	0	65	13.7	102.46	1.08	5.496	2.289	6.12	68	8.9	0.89	5.232	3.388	7.02	86.8	10.468	NA	NA	NA	NA	NA	NA	1.22	7.696	6.932	10.9	150	11.872	1.01	7.952	5.788	9.46	110.4	6.86	0.64	4.808	3.868	5.18	84.8	7.1
2018/10/28	666	10	28	Sunday	0	16	5	11	12	4	74	15.9	102.06	NA	NA	NA	NA	NA	NA	1.08	5.496	2.289	6.12	68	8.9	0.89	5.232	3.388	7.02	86.8	10.468	NA	NA	NA	NA	NA	NA	1.22	7.696	6.932	10.9	150	11.872	1.01	7.952	5.788	9.46	110.4	6.86
2018/10/29	667	10	29	Monday	0	15	5	10	7	8	74	16.1	101.8	1.15	8.58	5.212	10.06	94.8	10.072	NA	NA	NA	NA	NA	NA	1.08	5.496	2.289	6.12	68	8.9	0.89	5.232	3.388	7.02	86.8	10.468	NA	NA	NA	NA	NA	NA	1.22	7.696	6.932	10.9	150	11.872
2018/10/30	668	10	30	Tuesday	0	27	12	15	13	14	71	16	102.02	1.6	10.58	5.556	11.9	135.2	7.98	1.15	8.58	5.212	10.06	94.8	10.072	NA	NA	NA	NA	NA	NA	1.08	5.496	2.289	6.12	68	8.9	0.89	5.232	3.388	7.02	86.8	10.468	NA	NA	NA	NA	NA	NA
2018/10/31	669	10	31	Wednesday	0	13	7	6	7	6	72	15.2	102.25	1.73	9	5.324	10.4	116.8	11.164	1.6	10.58	5.556	11.9	135.2	7.98	1.15	8.58	5.212	10.06	94.8	10.072	NA	NA	NA	NA	NA	NA	1.08	5.496	2.289	6.12	68	8.9	0.89	5.232	3.388	7.02	86.8	10.468
2018/11/1	670	11	1	Thursday	0	16	5	11	11	5	73	14.6	102.28	1.73	6.128	5.18	9.08	104.4	13.684	1.73	9	5.324	10.4	116.8	11.164	1.6	10.58	5.556	11.9	135.2	7.98	1.15	8.58	5.212	10.06	94.8	10.072	NA	NA	NA	NA	NA	NA	1.08	5.496	2.289	6.12	68	8.9
2018/11/2	671	11	2	Friday	0	14	6	8	4	10	54	16.7	102.2	1.61	5.24	4.396	7.54	94.4	12.796	1.73	6.128	5.18	9.08	104.4	13.684	1.73	9	5.324	10.4	116.8	11.164	1.6	10.58	5.556	11.9	135.2	7.98	1.15	8.58	5.212	10.06	94.8	10.072	NA	NA	NA	NA	NA	NA
2018/11/3	672	11	3	Saturday	0	8	5	3	6	2	66	18.1	101.9	1.5	5.8	4.012	7.32	92.8	10.936	1.61	5.24	4.396	7.54	94.4	12.796	1.73	6.128	5.18	9.08	104.4	13.684	1.73	9	5.324	10.4	116.8	11.164	1.6	10.58	5.556	11.9	135.2	7.98	1.15	8.58	5.212	10.06	94.8	10.072
2018/11/4	673	11	4	Sunday	0	18	7	11	14	4	80	19.6	101.73	1.33	6.376	5.004	8.86	102.4	6.5	1.5	5.8	4.012	7.32	92.8	10.936	1.61	5.24	4.396	7.54	94.4	12.796	1.73	6.128	5.18	9.08	104.4	13.684	1.73	9	5.324	10.4	116.8	11.164	1.6	10.58	5.556	11.9	135.2	7.98
2018/11/5	674	11	5	Monday	0	17	7	10	10	7	71	16.5	102.02	0.69	3.808	6.388	8.64	116.4	7.34	1.33	6.376	5.004	8.86	102.4	6.5	1.5	5.8	4.012	7.32	92.8	10.936	1.61	5.24	4.396	7.54	94.4	12.796	1.73	6.128	5.18	9.08	104.4	13.684	1.73	9	5.324	10.4	116.8	11.164
2018/11/6	675	11	6	Tuesday	0	14	5	9	8	6	96	9.6	102.47	0.43	2.632	0.693	0.86	86.8	2.46	0.69	3.808	6.388	8.64	116.4	7.34	1.33	6.376	5.004	8.86	102.4	6.5	1.5	5.8	4.012	7.32	92.8	10.936	1.61	5.24	4.396	7.54	94.4	12.796	1.73	6.128	5.18	9.08	104.4	13.684
2018/11/7	676	11	7	Wednesday	0	8	2	6	4	4	93	7.9	102.61	0.43	2.608	1.365	1.42	77.2	3.2	0.43	2.632	0.693	0.86	86.8	2.46	0.69	3.808	6.388	8.64	116.4	7.34	1.33	6.376	5.004	8.86	102.4	6.5	1.5	5.8	4.012	7.32	92.8	10.936	1.61	5.24	4.396	7.54	94.4	12.796
2018/11/8	677	11	8	Thursday	0	14	3	11	7	7	86	8.9	102.38	0.61	3.56	2.968	3.35	84.8	5.76	0.43	2.608	1.365	1.42	77.2	3.2	0.43	2.632	0.693	0.86	86.8	2.46	0.69	3.808	6.388	8.64	116.4	7.34	1.33	6.376	5.004	8.86	102.4	6.5	1.5	5.8	4.012	7.32	92.8	10.936
2018/11/9	678	11	9	Friday	0	5	4	1	2	3	84	11.1	102.06	1.11	5.472	3.54	5.36	115.2	4.98	0.61	3.56	2.968	3.35	84.8	5.76	0.43	2.608	1.365	1.42	77.2	3.2	0.43	2.632	0.693	0.86	86.8	2.46	0.69	3.808	6.388	8.64	116.4	7.34	1.33	6.376	5.004	8.86	102.4	6.5
2018/11/10	679	11	10	Saturday	0	6	3	3	4	2	95	12.3	102.02	0.97	5.144	2.793	3.77	92.8	2.82	1.11	5.472	3.54	5.36	115.2	4.98	0.61	3.56	2.968	3.35	84.8	5.76	0.43	2.608	1.365	1.42	77.2	3.2	0.43	2.632	0.693	0.86	86.8	2.46	0.69	3.808	6.388	8.64	116.4	7.34
2018/11/11	680	11	11	Sunday	0	6	4	2	3	3	84	13.4	102.17	0.59	3.296	3.732	4.19	66	8.78	0.97	5.144	2.793	3.77	92.8	2.82	1.11	5.472	3.54	5.36	115.2	4.98	0.61	3.56	2.968	3.35	84.8	5.76	0.43	2.608	1.365	1.42	77.2	3.2	0.43	2.632	0.693	0.86	86.8	2.46
2018/11/12	681	11	12	Monday	0	25	10	14	17	8	88	12.5	102.13	0.69	5.456	7.124	8.44	99.6	6.72	0.59	3.296	3.732	4.19	66	8.78	0.97	5.144	2.793	3.77	92.8	2.82	1.11	5.472	3.54	5.36	115.2	4.98	0.61	3.56	2.968	3.35	84.8	5.76	0.43	2.608	1.365	1.42	77.2	3.2
2018/11/13	682	11	13	Tuesday	0	16	8	8	11	5	88	13.1	101.92	1.03	5.208	5.86	7.4	114	6.64	0.69	5.456	7.124	8.44	99.6	6.72	0.59	3.296	3.732	4.19	66	8.78	0.97	5.144	2.793	3.77	92.8	2.82	1.11	5.472	3.54	5.36	115.2	4.98	0.61	3.56	2.968	3.35	84.8	5.76
2018/11/14	683	11	14	Wednesday	0	8	1	7	4	4	90	14	101.75	0.78	4.424	4.06	4.85	95.2	2.26	1.03	5.208	5.86	7.4	114	6.64	0.69	5.456	7.124	8.44	99.6	6.72	0.59	3.296	3.732	4.19	66	8.78	0.97	5.144	2.793	3.77	92.8	2.82	1.11	5.472	3.54	5.36	115.2	4.98
2018/11/15	684	11	15	Thursday	0	19	4	15	11	8	89	13.5	101.98	0.6	3.552	4.764	5.58	86.4	4.42	0.78	4.424	4.06	4.85	95.2	2.26	1.03	5.208	5.86	7.4	114	6.64	0.69	5.456	7.124	8.44	99.6	6.72	0.59	3.296	3.732	4.19	66	8.78	0.97	5.144	2.793	3.77	92.8	2.82
2018/11/16	685	11	16	Friday	0	6	1	5	3	3	81	13.1	102.3	0.67	2.896	4.796	5.62	81.2	5.6	0.6	3.552	4.764	5.58	86.4	4.42	0.78	4.424	4.06	4.85	95.2	2.26	1.03	5.208	5.86	7.4	114	6.64	0.69	5.456	7.124	8.44	99.6	6.72	0.59	3.296	3.732	4.19	66	8.78
2018/11/17	686	11	17	Saturday	0	7	4	3	2	5	94	9.5	102.25	0.56	3.36	3.532	3.95	85.6	1.74	0.67	2.896	4.796	5.62	81.2	5.6	0.6	3.552	4.764	5.58	86.4	4.42	0.78	4.424	4.06	4.85	95.2	2.26	1.03	5.208	5.86	7.4	114	6.64	0.69	5.456	7.124	8.44	99.6	6.72
2018/11/18	687	11	18	Sunday	0	8	3	5	3	5	92	7.4	102.41	0.57	3.512	2.989	3.26	89.6	3.06	0.56	3.36	3.532	3.95	85.6	1.74	0.67	2.896	4.796	5.62	81.2	5.6	0.6	3.552	4.764	5.58	86.4	4.42	0.78	4.424	4.06	4.85	95.2	2.26	1.03	5.208	5.86	7.4	114	6.64
2018/11/19	688	11	19	Monday	0	12	6	6	6	6	86	7.9	102.49	0.91	5.68	4.78	5.3	123.6	2.98	0.57	3.512	2.989	3.26	89.6	3.06	0.56	3.36	3.532	3.95	85.6	1.74	0.67	2.896	4.796	5.62	81.2	5.6	0.6	3.552	4.764	5.58	86.4	4.42	0.78	4.424	4.06	4.85	95.2	2.26
2018/11/20	689	11	20	Tuesday	0	13	4	9	7	6	88	10.5	102.17	0.86	5.48	3.612	4.58	104.8	3.44	0.91	5.68	4.78	5.3	123.6	2.98	0.57	3.512	2.989	3.26	89.6	3.06	0.56	3.36	3.532	3.95	85.6	1.74	0.67	2.896	4.796	5.62	81.2	5.6	0.6	3.552	4.764	5.58	86.4	4.42
2018/11/21	690	11	21	Wednesday	0	5	3	2	4	1	74	12.3	102.53	0.89	4.472	7.028	8.24	107.6	7.86	0.86	5.48	3.612	4.58	104.8	3.44	0.91	5.68	4.78	5.3	123.6	2.98	0.57	3.512	2.989	3.26	89.6	3.06	0.56	3.36	3.532	3.95	85.6	1.74	0.67	2.896	4.796	5.62	81.2	5.6
2018/11/22	691	11	22	Thursday	0	9	3	6	1	8	78	7.6	102.89	1.3	7.04	8.188	10.96	131.6	8.02	0.89	4.472	7.028	8.24	107.6	7.86	0.86	5.48	3.612	4.58	104.8	3.44	0.91	5.68	4.78	5.3	123.6	2.98	0.57	3.512	2.989	3.26	89.6	3.06	0.56	3.36	3.532	3.95	85.6	1.74
2018/11/23	692	11	23	Friday	0	6	2	4	3	3	77	10	102.52	0.6	4.288	3.206	4.17	69.6	5.42	1.3	7.04	8.188	10.96	131.6	8.02	0.89	4.472	7.028	8.24	107.6	7.86	0.86	5.48	3.612	4.58	104.8	3.44	0.91	5.68	4.78	5.3	123.6	2.98	0.57	3.512	2.989	3.26	89.6	3.06
2018/11/24	693	11	24	Saturday	0	9	2	7	6	3	85	9.4	102.32	0.95	4.856	4.54	4.47	81.6	4.8	0.6	4.288	3.206	4.17	69.6	5.42	1.3	7.04	8.188	10.96	131.6	8.02	0.89	4.472	7.028	8.24	107.6	7.86	0.86	5.48	3.612	4.58	104.8	3.44	0.91	5.68	4.78	5.3	123.6	2.98
2018/11/25	694	11	25	Sunday	0	12	5	7	5	7	85	11.6	102.19	0.71	5.256	8.788	7.7	108.8	3.1	0.95	4.856	4.54	4.47	81.6	4.8	0.6	4.288	3.206	4.17	69.6	5.42	1.3	7.04	8.188	10.96	131.6	8.02	0.89	4.472	7.028	8.24	107.6	7.86	0.86	5.48	3.612	4.58	104.8	3.44
2018/11/26	695	11	26	Monday	0	13	4	9	4	9	87	9.9	102.19	0.61	5.024	6.268	6.3	116	5.28	0.71	5.256	8.788	7.7	108.8	3.1	0.95	4.856	4.54	4.47	81.6	4.8	0.6	4.288	3.206	4.17	69.6	5.42	1.3	7.04	8.188	10.96	131.6	8.02	0.89	4.472	7.028	8.24	107.6	7.86
2018/11/27	696	11	27	Tuesday	0	17	10	7	10	7	84	10.2	102.25	0.91	4.776	5.652	5.7	114.8	6.32	0.61	5.024	6.268	6.3	116	5.28	0.71	5.256	8.788	7.7	108.8	3.1	0.95	4.856	4.54	4.47	81.6	4.8	0.6	4.288	3.206	4.17	69.6	5.42	1.3	7.04	8.188	10.96	131.6	8.02
2018/11/28	697	11	28	Wednesday	0	7	2	5	1	6	85	11.5	102.1	0.91	5.336	6.452	9.82	106.4	4.18	0.91	4.776	5.652	5.7	114.8	6.32	0.61	5.024	6.268	6.3	116	5.28	0.71	5.256	8.788	7.7	108.8	3.1	0.95	4.856	4.54	4.47	81.6	4.8	0.6	4.288	3.206	4.17	69.6	5.42
2018/11/29	698	11	29	Thursday	0	16	3	13	9	7	81	12.8	102.34	0.81	4.624	6.924	7.04	107.6	4.74	0.91	5.336	6.452	9.82	106.4	4.18	0.91	4.776	5.652	5.7	114.8	6.32	0.61	5.024	6.268	6.3	116	5.28	0.71	5.256	8.788	7.7	108.8	3.1	0.95	4.856	4.54	4.47	81.6	4.8
2018/11/30	699	11	30	Friday	0	5	3	2	3	2	88	11.6	102.13	0.91	3.712	11.878	11.46	140.8	2.9	0.81	4.624	6.924	7.04	107.6	4.74	0.91	5.336	6.452	9.82	106.4	4.18	0.91	4.776	5.652	5.7	114.8	6.32	0.61	5.024	6.268	6.3	116	5.28	0.71	5.256	8.788	7.7	108.8	3.1
2018/12/1	700	12	1	Saturday	0	6	1	5	5	1	85	11.8	102.11	1.21	6.112	15.3	19.36	234.4	2.76	0.91	3.712	11.878	11.46	140.8	2.9	0.81	4.624	6.924	7.04	107.6	4.74	0.91	5.336	6.452	9.82	106.4	4.18	0.91	4.776	5.652	5.7	114.8	6.32	0.61	5.024	6.268	6.3	116	5.28
2018/12/2	701	12	2	Sunday	0	13	4	9	8	5	96	12.2	101.68	0.81	5.072	11.188	13.94	198.4	0.6	1.21	6.112	15.3	19.36	234.4	2.76	0.91	3.712	11.878	11.46	140.8	2.9	0.81	4.624	6.924	7.04	107.6	4.74	0.91	5.336	6.452	9.82	106.4	4.18	0.91	4.776	5.652	5.7	114.8	6.32
2018/12/3	702	12	3	Monday	0	9	8	1	3	6	97	11.3	101.73	0.59	4.16	5.236	6.18	191.6	3.3	0.81	5.072	11.188	13.94	198.4	0.6	1.21	6.112	15.3	19.36	234.4	2.76	0.91	3.712	11.878	11.46	140.8	2.9	0.81	4.624	6.924	7.04	107.6	4.74	0.91	5.336	6.452	9.82	106.4	4.18
2018/12/4	703	12	4	Tuesday	0	16	7	9	6	10	75	9.1	102.51	0.59	3.144	5.492	13.02	116.4	3.58	0.59	4.16	5.236	6.18	191.6	3.3	0.81	5.072	11.188	13.94	198.4	0.6	1.21	6.112	15.3	19.36	234.4	2.76	0.91	3.712	11.878	11.46	140.8	2.9	0.81	4.624	6.924	7.04	107.6	4.74
2018/12/5	704	12	5	Wednesday	0	6	2	4	2	4	90	8.1	102.42	0.65	3.264	3.588	7.24	92.4	1.34	0.59	3.144	5.492	13.02	116.4	3.58	0.59	4.16	5.236	6.18	191.6	3.3	0.81	5.072	11.188	13.94	198.4	0.6	1.21	6.112	15.3	19.36	234.4	2.76	0.91	3.712	11.878	11.46	140.8	2.9
2018/12/6	705	12	6	Thursday	0	5	1	4	2	3	94	5.1	102.82	0.5	2.432	1.337	1.47	70.4	3.94	0.65	3.264	3.588	7.24	92.4	1.34	0.59	3.144	5.492	13.02	116.4	3.58	0.59	4.16	5.236	6.18	191.6	3.3	0.81	5.072	11.188	13.94	198.4	0.6	1.21	6.112	15.3	19.36	234.4	2.76
2018/12/7	706	12	7	Friday	0	7	4	3	5	2	87	3.1	103.37	0.66	2.768	3.988	4.99	90	3.82	0.5	2.432	1.337	1.47	70.4	3.94	0.65	3.264	3.588	7.24	92.4	1.34	0.59	3.144	5.492	13.02	116.4	3.58	0.59	4.16	5.236	6.18	191.6	3.3	0.81	5.072	11.188	13.94	198.4	0.6
2018/12/8	707	12	8	Saturday	0	6	3	3	4	2	63	2.2	103.55	0.71	2.496	2.044	3.49	56	4.64	0.66	2.768	3.988	4.99	90	3.82	0.5	2.432	1.337	1.47	70.4	3.94	0.65	3.264	3.588	7.24	92.4	1.34	0.59	3.144	5.492	13.02	116.4	3.58	0.59	4.16	5.236	6.18	191.6	3.3
2018/12/9	708	12	9	Sunday	0	10	3	7	6	4	58	2.1	103.39	0.95	3.464	3.7	5.22	74.4	3.46	0.71	2.496	2.044	3.49	56	4.64	0.66	2.768	3.988	4.99	90	3.82	0.5	2.432	1.337	1.47	70.4	3.94	0.65	3.264	3.588	7.24	92.4	1.34	0.59	3.144	5.492	13.02	116.4	3.58
2018/12/10	709	12	10	Monday	0	6	1	5	2	4	82	1.5	103	0.6	3.632	5.004	5.44	81.6	2	0.95	3.464	3.7	5.22	74.4	3.46	0.71	2.496	2.044	3.49	56	4.64	0.66	2.768	3.988	4.99	90	3.82	0.5	2.432	1.337	1.47	70.4	3.94	0.65	3.264	3.588	7.24	92.4	1.34
2018/12/11	710	12	11	Tuesday	0	17	7	10	11	6	80	2.3	103.4	0.49	3.168	5.948	4.94	73.6	1.98	0.6	3.632	5.004	5.44	81.6	2	0.95	3.464	3.7	5.22	74.4	3.46	0.71	2.496	2.044	3.49	56	4.64	0.66	2.768	3.988	4.99	90	3.82	0.5	2.432	1.337	1.47	70.4	3.94
2018/12/12	711	12	12	Wednesday	0	6	0	6	3	3	74	0.5	103.57	0.96	3.792	7.724	6.1	92.4	3.64	0.49	3.168	5.948	4.94	73.6	1.98	0.6	3.632	5.004	5.44	81.6	2	0.95	3.464	3.7	5.22	74.4	3.46	0.71	2.496	2.044	3.49	56	4.64	0.66	2.768	3.988	4.99	90	3.82
2018/12/13	712	12	13	Thursday	0	8	3	5	3	5	73	2.2	103.31	1.43	8.38	9.836	14.38	152.8	4.82	0.96	3.792	7.724	6.1	92.4	3.64	0.49	3.168	5.948	4.94	73.6	1.98	0.6	3.632	5.004	5.44	81.6	2	0.95	3.464	3.7	5.22	74.4	3.46	0.71	2.496	2.044	3.49	56	4.64
2018/12/14	713	12	14	Friday	0	6	3	3	1	5	59	5.5	103.34	1.39	6.368	7.932	10.1	119.2	4.44	1.43	8.38	9.836	14.38	152.8	4.82	0.96	3.792	7.724	6.1	92.4	3.64	0.49	3.168	5.948	4.94	73.6	1.98	0.6	3.632	5.004	5.44	81.6	2	0.95	3.464	3.7	5.22	74.4	3.46
2018/12/15	714	12	15	Saturday	0	4	0	4	4	0	63	5.5	103.11	1.11	6.544	10.204	11.96	118.4	2.48	1.39	6.368	7.932	10.1	119.2	4.44	1.43	8.38	9.836	14.38	152.8	4.82	0.96	3.792	7.724	6.1	92.4	3.64	0.49	3.168	5.948	4.94	73.6	1.98	0.6	3.632	5.004	5.44	81.6	2
2018/12/16	715	12	16	Sunday	0	5	4	1	4	1	79	4.3	102.91	1.05	5.744	11.316	14.7	121.6	6.66	1.11	6.544	10.204	11.96	118.4	2.48	1.39	6.368	7.932	10.1	119.2	4.44	1.43	8.38	9.836	14.38	152.8	4.82	0.96	3.792	7.724	6.1	92.4	3.64	0.49	3.168	5.948	4.94	73.6	1.98
2018/12/17	716	12	17	Monday	0	12	6	6	4	8	83	4.3	102.65	1.26	8.74	9.452	13.78	172.8	4.4	1.05	5.744	11.316	14.7	121.6	6.66	1.11	6.544	10.204	11.96	118.4	2.48	1.39	6.368	7.932	10.1	119.2	4.44	1.43	8.38	9.836	14.38	152.8	4.82	0.96	3.792	7.724	6.1	92.4	3.64
2018/12/18	717	12	18	Tuesday	0	18	7	11	7	11	79	6.7	102.31	1.72	8.96	8.396	13.4	189.2	3.28	1.26	8.74	9.452	13.78	172.8	4.4	1.05	5.744	11.316	14.7	121.6	6.66	1.11	6.544	10.204	11.96	118.4	2.48	1.39	6.368	7.932	10.1	119.2	4.44	1.43	8.38	9.836	14.38	152.8	4.82
2018/12/19	718	12	19	Wednesday	0	18	8	10	8	10	83	9.4	101.69	2.08	7.408	6.484	9.82	149.2	1.9	1.72	8.96	8.396	13.4	189.2	3.28	1.26	8.74	9.452	13.78	172.8	4.4	1.05	5.744	11.316	14.7	121.6	6.66	1.11	6.544	10.204	11.96	118.4	2.48	1.39	6.368	7.932	10.1	119.2	4.44
2018/12/20	719	12	20	Thursday	0	13	6	7	5	8	93	10.2	101.85	0.72	6.048	4.14	5.24	101.6	2.22	2.08	7.408	6.484	9.82	149.2	1.9	1.72	8.96	8.396	13.4	189.2	3.28	1.26	8.74	9.452	13.78	172.8	4.4	1.05	5.744	11.316	14.7	121.6	6.66	1.11	6.544	10.204	11.96	118.4	2.48
2018/12/21	720	12	21	Friday	0	15	6	9	8	7	91	11	102	0.71	4.616	6.244	6.38	102	1.78	0.72	6.048	4.14	5.24	101.6	2.22	2.08	7.408	6.484	9.82	149.2	1.9	1.72	8.96	8.396	13.4	189.2	3.28	1.26	8.74	9.452	13.78	172.8	4.4	1.05	5.744	11.316	14.7	121.6	6.66
2018/12/22	721	12	22	Saturday	0	11	2	9	7	4	96	9.2	102.45	0.57	4.04	6.652	7.08	126.4	1.7	0.71	4.616	6.244	6.38	102	1.78	0.72	6.048	4.14	5.24	101.6	2.22	2.08	7.408	6.484	9.82	149.2	1.9	1.72	8.96	8.396	13.4	189.2	3.28	1.26	8.74	9.452	13.78	172.8	4.4
2018/12/23	722	12	23	Sunday	0	13	7	6	7	6	72	7.3	102.94	0.99	4.272	13.362	14.64	154.8	9.86	0.57	4.04	6.652	7.08	126.4	1.7	0.71	4.616	6.244	6.38	102	1.78	0.72	6.048	4.14	5.24	101.6	2.22	2.08	7.408	6.484	9.82	149.2	1.9	1.72	8.96	8.396	13.4	189.2	3.28
2018/12/24	723	12	24	Monday	0	5	0	5	1	4	68	8.3	102.78	1.31	5.616	9.308	11.78	146	6.06	0.99	4.272	13.362	14.64	154.8	9.86	0.57	4.04	6.652	7.08	126.4	1.7	0.71	4.616	6.244	6.38	102	1.78	0.72	6.048	4.14	5.24	101.6	2.22	2.08	7.408	6.484	9.82	149.2	1.9
2018/12/25	724	12	25	Tuesday	0	11	5	6	5	6	96	6.2	101.97	0.59	4.728	7.804	8.26	134.8	1.48	1.31	5.616	9.308	11.78	146	6.06	0.99	4.272	13.362	14.64	154.8	9.86	0.57	4.04	6.652	7.08	126.4	1.7	0.71	4.616	6.244	6.38	102	1.78	0.72	6.048	4.14	5.24	101.6	2.22
2018/12/26	725	12	26	Wednesday	0	10	1	9	4	6	94	5.4	102.35	0.57	4.136	6.3	6.38	118.8	3.42	0.59	4.728	7.804	8.26	134.8	1.48	1.31	5.616	9.308	11.78	146	6.06	0.99	4.272	13.362	14.64	154.8	9.86	0.57	4.04	6.652	7.08	126.4	1.7	0.71	4.616	6.244	6.38	102	1.78
2018/12/27	726	12	27	Thursday	0	7	0	7	4	3	90	4.1	102.87	0.56	2.992	2.212	2.42	78.4	3.02	0.57	4.136	6.3	6.38	118.8	3.42	0.59	4.728	7.804	8.26	134.8	1.48	1.31	5.616	9.308	11.78	146	6.06	0.99	4.272	13.362	14.64	154.8	9.86	0.57	4.04	6.652	7.08	126.4	1.7
2018/12/28	727	12	28	Friday	0	8	4	4	4	4	72	0.5	103.86	0.69	2.736	3.964	4.82	83.6	4.5	0.56	2.992	2.212	2.42	78.4	3.02	0.57	4.136	6.3	6.38	118.8	3.42	0.59	4.728	7.804	8.26	134.8	1.48	1.31	5.616	9.308	11.78	146	6.06	0.99	4.272	13.362	14.64	154.8	9.86
2018/12/29	728	12	29	Saturday	0	2	0	2	1	1	41	-0.8	104.08	0.79	2.864	3.115	4.89	69.6	5.14	0.69	2.736	3.964	4.82	83.6	4.5	0.56	2.992	2.212	2.42	78.4	3.02	0.57	4.136	6.3	6.38	118.8	3.42	0.59	4.728	7.804	8.26	134.8	1.48	1.31	5.616	9.308	11.78	146	6.06
2018/12/30	729	12	30	Sunday	0	11	5	6	6	5	89	-2.6	103.95	0.51	3.168	2.891	3.33	72.4	4.08	0.79	2.864	3.115	4.89	69.6	5.14	0.69	2.736	3.964	4.82	83.6	4.5	0.56	2.992	2.212	2.42	78.4	3.02	0.57	4.136	6.3	6.38	118.8	3.42	0.59	4.728	7.804	8.26	134.8	1.48
2018/12/31	730	12	31	Monday	0	9	4	5	7	2	83	-3.8	103.87	0.78	4.384	3.892	4.59	96	3.74	0.51	3.168	2.891	3.33	72.4	4.08	0.79	2.864	3.115	4.89	69.6	5.14	0.69	2.736	3.964	4.82	83.6	4.5	0.56	2.992	2.212	2.42	78.4	3.02	0.57	4.136	6.3	6.38	118.8	3.42
2019/1/1	731	1	1	Tuesday	1	4	1	3	2	2	87	-1.9	103.86	0.6	4.4	4.4	4.7	80	5.2	0.78	4.384	3.892	4.59	96	3.74	0.51	3.168	2.891	3.33	72.4	4.08	0.79	2.864	3.115	4.89	69.6	5.14	0.69	2.736	3.964	4.82	83.6	4.5	0.56	2.992	2.212	2.42	78.4	3.02
2019/1/2	732	1	2	Wednesday	0	9	2	7	5	4	86	1.9	103.61	0.7	6	5.8	6.3	100	2	0.6	4.4	4.4	4.7	80	5.2	0.78	4.384	3.892	4.59	96	3.74	0.51	3.168	2.891	3.33	72.4	4.08	0.79	2.864	3.115	4.89	69.6	5.14	0.69	2.736	3.964	4.82	83.6	4.5
2019/1/3	733	1	3	Thursday	0	15	6	9	5	10	84	4.1	103.25	1.2	5.2	7	7.9	124	3.6	0.7	6	5.8	6.3	100	2	0.6	4.4	4.4	4.7	80	5.2	0.78	4.384	3.892	4.59	96	3.74	0.51	3.168	2.891	3.33	72.4	4.08	0.79	2.864	3.115	4.89	69.6	5.14
2019/1/4	734	1	4	Friday	0	6	2	4	1	5	87	5.1	102.99	0.6	4.7	9.1	9	119	4.4	1.2	5.2	7	7.9	124	3.6	0.7	6	5.8	6.3	100	2	0.6	4.4	4.4	4.7	80	5.2	0.78	4.384	3.892	4.59	96	3.74	0.51	3.168	2.891	3.33	72.4	4.08
2019/1/5	735	1	5	Saturday	0	4	2	2	4	0	83	3.2	102.88	0.7	4.7	15.9	14.9	138	4.5	0.6	4.7	9.1	9	119	4.4	1.2	5.2	7	7.9	124	3.6	0.7	6	5.8	6.3	100	2	0.6	4.4	4.4	4.7	80	5.2	0.78	4.384	3.892	4.59	96	3.74
2019/1/6	736	1	6	Sunday	0	8	2	6	6	2	86	2.2	103.04	1	5.6	16.8	13.4	184	4	0.7	4.7	15.9	14.9	138	4.5	0.6	4.7	9.1	9	119	4.4	1.2	5.2	7	7.9	124	3.6	0.7	6	5.8	6.3	100	2	0.6	4.4	4.4	4.7	80	5.2
2019/1/7	737	1	7	Monday	0	18	5	13	10	8	77	4.4	102.83	0.7	4.5	11.6	10.7	138	4	1	5.6	16.8	13.4	184	4	0.7	4.7	15.9	14.9	138	4.5	0.6	4.7	9.1	9	119	4.4	1.2	5.2	7	7.9	124	3.6	0.7	6	5.8	6.3	100	2
2019/1/8	738	1	8	Tuesday	0	11	4	7	5	6	85	2.2	103.15	0.6	4	9	8.9	121	4.1	0.7	4.5	11.6	10.7	138	4	1	5.6	16.8	13.4	184	4	0.7	4.7	15.9	14.9	138	4.5	0.6	4.7	9.1	9	119	4.4	1.2	5.2	7	7.9	124	3.6
2019/1/9	739	1	9	Wednesday	0	6	5	1	3	3	97	1.7	103.13	0.6	4.3	3.7	4.7	152	2.6	0.6	4	9	8.9	121	4.1	0.7	4.5	11.6	10.7	138	4	1	5.6	16.8	13.4	184	4	0.7	4.7	15.9	14.9	138	4.5	0.6	4.7	9.1	9	119	4.4
2019/1/10	740	1	10	Thursday	0	17	5	12	14	3	93	2.2	102.71	0.5	3.7	3.3	3.4	108	2.7	0.6	4.3	3.7	4.7	152	2.6	0.6	4	9	8.9	121	4.1	0.7	4.5	11.6	10.7	138	4	1	5.6	16.8	13.4	184	4	0.7	4.7	15.9	14.9	138	4.5
2019/1/11	741	1	11	Friday	0	6	1	5	2	4	89	2.4	102.52	0.5	4.3	6.6	4.9	114	2.2	0.5	3.7	3.3	3.4	108	2.7	0.6	4.3	3.7	4.7	152	2.6	0.6	4	9	8.9	121	4.1	0.7	4.5	11.6	10.7	138	4	1	5.6	16.8	13.4	184	4
2019/1/12	742	1	12	Saturday	0	2	0	2	1	1	90	1.5	102.55	1	5.9	10.6	10.4	169	4.5	0.5	4.3	6.6	4.9	114	2.2	0.5	3.7	3.3	3.4	108	2.7	0.6	4.3	3.7	4.7	152	2.6	0.6	4	9	8.9	121	4.1	0.7	4.5	11.6	10.7	138	4
2019/1/13	743	1	13	Sunday	0	10	6	4	5	5	83	5.4	102.61	1.5	7.2	11	12.5	204	4.4	1	5.9	10.6	10.4	169	4.5	0.5	4.3	6.6	4.9	114	2.2	0.5	3.7	3.3	3.4	108	2.7	0.6	4.3	3.7	4.7	152	2.6	0.6	4	9	8.9	121	4.1
2019/1/14	744	1	14	Monday	0	13	4	9	10	3	91	5	102.4	0.8	4.8	8.4	8.9	166	2.3	1.5	7.2	11	12.5	204	4.4	1	5.9	10.6	10.4	169	4.5	0.5	4.3	6.6	4.9	114	2.2	0.5	3.7	3.3	3.4	108	2.7	0.6	4.3	3.7	4.7	152	2.6
2019/1/15	745	1	15	Tuesday	0	7	5	2	5	2	85	3.6	103.1	0.6	4.3	11	14.5	164	4.7	0.8	4.8	8.4	8.9	166	2.3	1.5	7.2	11	12.5	204	4.4	1	5.9	10.6	10.4	169	4.5	0.5	4.3	6.6	4.9	114	2.2	0.5	3.7	3.3	3.4	108	2.7
2019/1/16	746	1	16	Wednesday	0	11	5	6	5	6	65	0	103.2	1	5.3	5	9.7	136	4	0.6	4.3	11	14.5	164	4.7	0.8	4.8	8.4	8.9	166	2.3	1.5	7.2	11	12.5	204	4.4	1	5.9	10.6	10.4	169	4.5	0.5	4.3	6.6	4.9	114	2.2
2019/1/17	747	1	17	Thursday	0	9	6	3	2	7	86	0.4	102.85	1	7.4	9.8	15.2	176	3.4	1	5.3	5	9.7	136	4	0.6	4.3	11	14.5	164	4.7	0.8	4.8	8.4	8.9	166	2.3	1.5	7.2	11	12.5	204	4.4	1	5.9	10.6	10.4	169	4.5
2019/1/18	748	1	18	Friday	0	9	3	6	7	2	92	2.4	102.55	0.8	7.7	10.3	14.4	190	3.5	1	7.4	9.8	15.2	176	3.4	1	5.3	5	9.7	136	4	0.6	4.3	11	14.5	164	4.7	0.8	4.8	8.4	8.9	166	2.3	1.5	7.2	11	12.5	204	4.4
2019/1/19	749	1	19	Saturday	0	7	2	5	3	4	88	5.3	102.31	0.7	5.9	9.4	11.4	151	2	0.8	7.7	10.3	14.4	190	3.5	1	7.4	9.8	15.2	176	3.4	1	5.3	5	9.7	136	4	0.6	4.3	11	14.5	164	4.7	0.8	4.8	8.4	8.9	166	2.3
2019/1/20	750	1	20	Sunday	0	10	5	5	3	7	73	4.3	103.1	1	4.9	13.9	14.4	152	7.8	0.7	5.9	9.4	11.4	151	2	0.8	7.7	10.3	14.4	190	3.5	1	7.4	9.8	15.2	176	3.4	1	5.3	5	9.7	136	4	0.6	4.3	11	14.5	164	4.7
2019/1/21	751	1	21	Monday	0	17	11	6	10	7	59	5	103.1	1.5	7.3	14.6	15.4	161	5.6	1	4.9	13.9	14.4	152	7.8	0.7	5.9	9.4	11.4	151	2	0.8	7.7	10.3	14.4	190	3.5	1	7.4	9.8	15.2	176	3.4	1	5.3	5	9.7	136	4
2019/1/22	752	1	22	Tuesday	0	14	9	5	7	7	75	4.3	102.59	1.3	7.4	11.2	13	114	8.7	1.5	7.3	14.6	15.4	161	5.6	1	4.9	13.9	14.4	152	7.8	0.7	5.9	9.4	11.4	151	2	0.8	7.7	10.3	14.4	190	3.5	1	7.4	9.8	15.2	176	3.4
2019/1/23	753	1	23	Wednesday	0	7	5	2	1	6	78	4	102.3	1.3	8.6	8.1	11.7	124	10	1.3	7.4	11.2	13	114	8.7	1.5	7.3	14.6	15.4	161	5.6	1	4.9	13.9	14.4	152	7.8	0.7	5.9	9.4	11.4	151	2	0.8	7.7	10.3	14.4	190	3.5
2019/1/24	754	1	24	Thursday	0	10	4	6	4	6	70	6.3	102.08	1.7	8.8	8.2	11.6	121	10.3	1.3	8.6	8.1	11.7	124	10	1.3	7.4	11.2	13	114	8.7	1.5	7.3	14.6	15.4	161	5.6	1	4.9	13.9	14.4	152	7.8	0.7	5.9	9.4	11.4	151	2
2019/1/25	755	1	25	Friday	0	6	1	5	2	4	61	10.2	102.92	1.4	3	12.9	16.3	128	8.6	1.7	8.8	8.2	11.6	121	10.3	1.3	8.6	8.1	11.7	124	10	1.3	7.4	11.2	13	114	8.7	1.5	7.3	14.6	15.4	161	5.6	1	4.9	13.9	14.4	152	7.8
2019/1/26	756	1	26	Saturday	0	10	5	5	5	5	68	5.3	103.32	1.4	5.8	15.1	16.3	144	5.2	1.4	3	12.9	16.3	128	8.6	1.7	8.8	8.2	11.6	121	10.3	1.3	8.6	8.1	11.7	124	10	1.3	7.4	11.2	13	114	8.7	1.5	7.3	14.6	15.4	161	5.6
2019/1/27	757	1	27	Sunday	0	9	3	6	4	5	57	6.4	102.86	1.6	6.2	6.7	9.1	92	5.2	1.4	5.8	15.1	16.3	144	5.2	1.4	3	12.9	16.3	128	8.6	1.7	8.8	8.2	11.6	121	10.3	1.3	8.6	8.1	11.7	124	10	1.3	7.4	11.2	13	114	8.7
2019/1/28	758	1	28	Monday	0	16	5	11	7	9	86	5	102.52	0.8	5.4	13.1	14.5	113	4.2	1.6	6.2	6.7	9.1	92	5.2	1.4	5.8	15.1	16.3	144	5.2	1.4	3	12.9	16.3	128	8.6	1.7	8.8	8.2	11.6	121	10.3	1.3	8.6	8.1	11.7	124	10
2019/1/29	759	1	29	Tuesday	0	14	10	4	9	5	95	4.9	102.5	0.6	4.3	9	9.4	123	2.9	0.8	5.4	13.1	14.5	113	4.2	1.6	6.2	6.7	9.1	92	5.2	1.4	5.8	15.1	16.3	144	5.2	1.4	3	12.9	16.3	128	8.6	1.7	8.8	8.2	11.6	121	10.3
2019/1/30	760	1	30	Wednesday	0	12	4	8	7	5	98	5.6	102.35	0.5	3.6	4.5	4.8	111	2.1	0.6	4.3	9	9.4	123	2.9	0.8	5.4	13.1	14.5	113	4.2	1.6	6.2	6.7	9.1	92	5.2	1.4	5.8	15.1	16.3	144	5.2	1.4	3	12.9	16.3	128	8.6
2019/1/31	761	1	31	Thursday	0	11	5	6	4	7	87	2.5	103.25	0.5	2.6	5.2	4.5	120	6.7	0.5	3.6	4.5	4.8	111	2.1	0.6	4.3	9	9.4	123	2.9	0.8	5.4	13.1	14.5	113	4.2	1.6	6.2	6.7	9.1	92	5.2	1.4	5.8	15.1	16.3	144	5.2
2019/2/1	762	2	1	Friday	0	10	4	6	4	6	85	3.1	103.14	0.7	3.6	7.9	8.4	126	11	0.5	2.6	5.2	4.5	120	6.7	0.5	3.6	4.5	4.8	111	2.1	0.6	4.3	9	9.4	123	2.9	0.8	5.4	13.1	14.5	113	4.2	1.6	6.2	6.7	9.1	92	5.2
2019/2/2	763	2	2	Saturday	0	2	0	2	1	1	80	7.6	101.92	1	4.2	5.5	6.6	124	4.8	0.7	3.6	7.9	8.4	126	11	0.5	2.6	5.2	4.5	120	6.7	0.5	3.6	4.5	4.8	111	2.1	0.6	4.3	9	9.4	123	2.9	0.8	5.4	13.1	14.5	113	4.2
2019/2/3	764	2	3	Sunday	0	8	3	5	6	2	67	8	102.37	1	2.9	7.1	11	104	7.1	1	4.2	5.5	6.6	124	4.8	0.7	3.6	7.9	8.4	126	11	0.5	2.6	5.2	4.5	120	6.7	0.5	3.6	4.5	4.8	111	2.1	0.6	4.3	9	9.4	123	2.9
2019/2/4	765	2	4	Monday	1	0	0	0	0	0	88	3.4	102.56	1.3	4.7	11.4	14.4	159	5.8	1	2.9	7.1	11	104	7.1	1	4.2	5.5	6.6	124	4.8	0.7	3.6	7.9	8.4	126	11	0.5	2.6	5.2	4.5	120	6.7	0.5	3.6	4.5	4.8	111	2.1
2019/2/5	766	2	5	Tuesday	1	1	0	1	1	0	84	5	102.01	1	3.4	11	13.8	127	9.5	1.3	4.7	11.4	14.4	159	5.8	1	2.9	7.1	11	104	7.1	1	4.2	5.5	6.6	124	4.8	0.7	3.6	7.9	8.4	126	11	0.5	2.6	5.2	4.5	120	6.7
2019/2/6	767	2	6	Wednesday	1	0	0	0	0	0	91	8.5	101.29	1	3.2	6.9	8.4	121	5.8	1	3.4	11	13.8	127	9.5	1.3	4.7	11.4	14.4	159	5.8	1	2.9	7.1	11	104	7.1	1	4.2	5.5	6.6	124	4.8	0.7	3.6	7.9	8.4	126	11
2019/2/7	768	2	7	Thursday	1	2	2	0	2	0	89	4	102.15	0.5	1.6	10.6	12.6	107	5.1	1	3.2	6.9	8.4	121	5.8	1	3.4	11	13.8	127	9.5	1.3	4.7	11.4	14.4	159	5.8	1	2.9	7.1	11	104	7.1	1	4.2	5.5	6.6	124	4.8
2019/2/8	769	2	8	Friday	1	2	1	1	0	2	94	1.2	102.37	0.5	1.3	1.6	2.3	53	5.8	0.5	1.6	10.6	12.6	107	5.1	1	3.2	6.9	8.4	121	5.8	1	3.4	11	13.8	127	9.5	1.3	4.7	11.4	14.4	159	5.8	1	2.9	7.1	11	104	7.1
2019/2/9	770	2	9	Saturday	1	3	1	2	0	3	91	0.1	102.91	0.5	1.4	3.3	3.5	67	4.7	0.5	1.3	1.6	2.3	53	5.8	0.5	1.6	10.6	12.6	107	5.1	1	3.2	6.9	8.4	121	5.8	1	3.4	11	13.8	127	9.5	1.3	4.7	11.4	14.4	159	5.8
2019/2/10	771	2	10	Sunday	1	10	6	4	5	5	93	-0.4	103.29	0.5	1.8	5.3	5.3	84	5.7	0.5	1.4	3.3	3.5	67	4.7	0.5	1.3	1.6	2.3	53	5.8	0.5	1.6	10.6	12.6	107	5.1	1	3.2	6.9	8.4	121	5.8	1	3.4	11	13.8	127	9.5
2019/2/11	772	2	11	Monday	0	10	3	7	2	8	88	0.7	103.36	0.5	2.9	7.2	7.4	90	6.5	0.5	1.8	5.3	5.3	84	5.7	0.5	1.4	3.3	3.5	67	4.7	0.5	1.3	1.6	2.3	53	5.8	0.5	1.6	10.6	12.6	107	5.1	1	3.2	6.9	8.4	121	5.8
2019/2/12	773	2	12	Tuesday	0	7	3	4	2	5	96	2.9	102.91	0.6	2.9	4.1	4.8	94	3.3	0.5	2.9	7.2	7.4	90	6.5	0.5	1.8	5.3	5.3	84	5.7	0.5	1.4	3.3	3.5	67	4.7	0.5	1.3	1.6	2.3	53	5.8	0.5	1.6	10.6	12.6	107	5.1
2019/2/13	774	2	13	Wednesday	0	8	4	4	4	4	94	3	103.03	0.5	2.7	5.8	5.2	84	3.4	0.6	2.9	4.1	4.8	94	3.3	0.5	2.9	7.2	7.4	90	6.5	0.5	1.8	5.3	5.3	84	5.7	0.5	1.4	3.3	3.5	67	4.7	0.5	1.3	1.6	2.3	53	5.8
2019/2/14	775	2	14	Thursday	0	10	6	4	4	6	95	3.2	102.74	0.5	2.6	2.9	3.1	83	3.5	0.5	2.7	5.8	5.2	84	3.4	0.6	2.9	4.1	4.8	94	3.3	0.5	2.9	7.2	7.4	90	6.5	0.5	1.8	5.3	5.3	84	5.7	0.5	1.4	3.3	3.5	67	4.7
2019/2/15	776	2	15	Friday	0	11	6	5	3	8	94	2.2	102.7	0.5	2.9	4.2	4.2	104	3	0.5	2.6	2.9	3.1	83	3.5	0.5	2.7	5.8	5.2	84	3.4	0.6	2.9	4.1	4.8	94	3.3	0.5	2.9	7.2	7.4	90	6.5	0.5	1.8	5.3	5.3	84	5.7
2019/2/16	777	2	16	Saturday	0	6	4	2	3	3	86	2.6	102.81	0.5	2.7	6.7	8.5	96	4.2	0.5	2.9	4.2	4.2	104	3	0.5	2.6	2.9	3.1	83	3.5	0.5	2.7	5.8	5.2	84	3.4	0.6	2.9	4.1	4.8	94	3.3	0.5	2.9	7.2	7.4	90	6.5
2019/2/17	778	2	17	Sunday	0	10	6	4	6	4	74	2.5	102.75	0.7	3	7.3	8.4	79	6.8	0.5	2.7	6.7	8.5	96	4.2	0.5	2.9	4.2	4.2	104	3	0.5	2.6	2.9	3.1	83	3.5	0.5	2.7	5.8	5.2	84	3.4	0.6	2.9	4.1	4.8	94	3.3
2019/2/18	779	2	18	Monday	0	21	11	10	10	11	95	1.2	102.4	0.5	3.2	4.7	5.6	71	4.5	0.7	3	7.3	8.4	79	6.8	0.5	2.7	6.7	8.5	96	4.2	0.5	2.9	4.2	4.2	104	3	0.5	2.6	2.9	3.1	83	3.5	0.5	2.7	5.8	5.2	84	3.4
2019/2/19	780	2	19	Tuesday	0	12	9	3	8	4	87	2.2	102.26	0.6	3.4	6.4	7.7	93	4.8	0.5	3.2	4.7	5.6	71	4.5	0.7	3	7.3	8.4	79	6.8	0.5	2.7	6.7	8.5	96	4.2	0.5	2.9	4.2	4.2	104	3	0.5	2.6	2.9	3.1	83	3.5
2019/2/20	781	2	20	Wednesday	0	9	5	4	5	4	87	4	102.5	0.7	3.6	9.5	12	84	4	0.6	3.4	6.4	7.7	93	4.8	0.5	3.2	4.7	5.6	71	4.5	0.7	3	7.3	8.4	79	6.8	0.5	2.7	6.7	8.5	96	4.2	0.5	2.9	4.2	4.2	104	3
2019/2/21	782	2	21	Thursday	0	18	7	11	9	9	94	3.8	102.58	0.5	3.4	8	8.1	92	6.5	0.7	3.6	9.5	12	84	4	0.6	3.4	6.4	7.7	93	4.8	0.5	3.2	4.7	5.6	71	4.5	0.7	3	7.3	8.4	79	6.8	0.5	2.7	6.7	8.5	96	4.2
2019/2/22	783	2	22	Friday	0	15	6	9	8	7	85	3.8	102.62	0.5	3.1	4.4	4.8	72	8.9	0.5	3.4	8	8.1	92	6.5	0.7	3.6	9.5	12	84	4	0.6	3.4	6.4	7.7	93	4.8	0.5	3.2	4.7	5.6	71	4.5	0.7	3	7.3	8.4	79	6.8
2019/2/23	784	2	23	Saturday	0	6	1	5	4	2	86	4.8	102.58	0.8	5.4	5.3	6.9	97	6.6	0.5	3.1	4.4	4.8	72	8.9	0.5	3.4	8	8.1	92	6.5	0.7	3.6	9.5	12	84	4	0.6	3.4	6.4	7.7	93	4.8	0.5	3.2	4.7	5.6	71	4.5
2019/2/24	785	2	24	Sunday	0	17	7	10	10	7	79	6.4	102.34	0.9	6.2	6.2	7.9	108	6.3	0.8	5.4	5.3	6.9	97	6.6	0.5	3.1	4.4	4.8	72	8.9	0.5	3.4	8	8.1	92	6.5	0.7	3.6	9.5	12	84	4	0.6	3.4	6.4	7.7	93	4.8
2019/2/25	786	2	25	Monday	0	16	11	5	6	10	75	8.7	102.18	1.3	8.3	7.6	10.3	132	4.4	0.9	6.2	6.2	7.9	108	6.3	0.8	5.4	5.3	6.9	97	6.6	0.5	3.1	4.4	4.8	72	8.9	0.5	3.4	8	8.1	92	6.5	0.7	3.6	9.5	12	84	4
2019/2/26	787	2	26	Tuesday	0	19	11	8	6	13	85	8.1	102.09	1.4	6.7	11.9	14.8	151	6.5	1.3	8.3	7.6	10.3	132	4.4	0.9	6.2	6.2	7.9	108	6.3	0.8	5.4	5.3	6.9	97	6.6	0.5	3.1	4.4	4.8	72	8.9	0.5	3.4	8	8.1	92	6.5
2019/2/27	788	2	27	Wednesday	0	11	3	8	8	3	89	5.8	102.1	0.5	3	3.9	4	72	6.6	1.4	6.7	11.9	14.8	151	6.5	1.3	8.3	7.6	10.3	132	4.4	0.9	6.2	6.2	7.9	108	6.3	0.8	5.4	5.3	6.9	97	6.6	0.5	3.1	4.4	4.8	72	8.9
2019/2/28	789	2	28	Thursday	0	16	6	10	9	7	85	7.6	102.1	0.6	4.4	3.6	4.8	80	5.2	0.5	3	3.9	4	72	6.6	1.4	6.7	11.9	14.8	151	6.5	1.3	8.3	7.6	10.3	132	4.4	0.9	6.2	6.2	7.9	108	6.3	0.8	5.4	5.3	6.9	97	6.6
2019/3/1	790	3	1	Friday	0	7	6	1	1	6	95	8	101.96	0.6	4.2	2.8	4.2	91	5.2	0.6	4.4	3.6	4.8	80	5.2	0.5	3	3.9	4	72	6.6	1.4	6.7	11.9	14.8	151	6.5	1.3	8.3	7.6	10.3	132	4.4	0.9	6.2	6.2	7.9	108	6.3
2019/3/2	791	3	2	Saturday	0	5	1	4	3	2	92	7.1	101.72	0.5	3.2	4.5	5.7	90	6.3	0.6	4.2	2.8	4.2	91	5.2	0.6	4.4	3.6	4.8	80	5.2	0.5	3	3.9	4	72	6.6	1.4	6.7	11.9	14.8	151	6.5	1.3	8.3	7.6	10.3	132	4.4
2019/3/3	792	3	3	Sunday	0	7	1	6	5	2	78	7.9	101.67	0.6	4	5.2	7.6	77	12.2	0.5	3.2	4.5	5.7	90	6.3	0.6	4.2	2.8	4.2	91	5.2	0.6	4.4	3.6	4.8	80	5.2	0.5	3	3.9	4	72	6.6	1.4	6.7	11.9	14.8	151	6.5
2019/3/4	793	3	4	Monday	0	15	4	11	5	10	77	9.4	101.66	1.2	5.9	5.4	8.8	119	10.1	0.6	4	5.2	7.6	77	12.2	0.5	3.2	4.5	5.7	90	6.3	0.6	4.2	2.8	4.2	91	5.2	0.6	4.4	3.6	4.8	80	5.2	0.5	3	3.9	4	72	6.6
2019/3/5	794	3	5	Tuesday	0	22	12	10	12	10	92	10.8	101.42	0.6	4.3	3.8	4.9	82	7.1	1.2	5.9	5.4	8.8	119	10.1	0.6	4	5.2	7.6	77	12.2	0.5	3.2	4.5	5.7	90	6.3	0.6	4.2	2.8	4.2	91	5.2	0.6	4.4	3.6	4.8	80	5.2
2019/3/6	795	3	6	Wednesday	0	13	6	7	5	8	78	11.5	102.01	0.9	5.4	4.2	6.3	88	11.9	0.6	4.3	3.8	4.9	82	7.1	1.2	5.9	5.4	8.8	119	10.1	0.6	4	5.2	7.6	77	12.2	0.5	3.2	4.5	5.7	90	6.3	0.6	4.2	2.8	4.2	91	5.2
2019/3/7	796	3	7	Thursday	0	14	8	6	7	7	45	11.3	102.48	0.8	3.5	3.5	7.7	60	11.5	0.9	5.4	4.2	6.3	88	11.9	0.6	4.3	3.8	4.9	82	7.1	1.2	5.9	5.4	8.8	119	10.1	0.6	4	5.2	7.6	77	12.2	0.5	3.2	4.5	5.7	90	6.3
2019/3/8	797	3	8	Friday	0	7	2	5	6	1	67	9.5	102.15	1.2	5.3	6	9.1	92	9.2	0.8	3.5	3.5	7.7	60	11.5	0.9	5.4	4.2	6.3	88	11.9	0.6	4.3	3.8	4.9	82	7.1	1.2	5.9	5.4	8.8	119	10.1	0.6	4	5.2	7.6	77	12.2
2019/3/9	798	3	9	Saturday	0	9	1	8	3	6	69	11.1	101.73	1	5.6	7.6	10.9	99	13	1.2	5.3	6	9.1	92	9.2	0.8	3.5	3.5	7.7	60	11.5	0.9	5.4	4.2	6.3	88	11.9	0.6	4.3	3.8	4.9	82	7.1	1.2	5.9	5.4	8.8	119	10.1
2019/3/10	799	3	10	Sunday	0	11	5	6	6	5	74	11.2	101.73	1.2	7.2	7.5	12.1	91	15.2	1	5.6	7.6	10.9	99	13	1.2	5.3	6	9.1	92	9.2	0.8	3.5	3.5	7.7	60	11.5	0.9	5.4	4.2	6.3	88	11.9	0.6	4.3	3.8	4.9	82	7.1
2019/3/11	800	3	11	Monday	0	16	5	11	9	7	71	12.3	101.74	1	8.3	6.2	13	92	13	1.2	7.2	7.5	12.1	91	15.2	1	5.6	7.6	10.9	99	13	1.2	5.3	6	9.1	92	9.2	0.8	3.5	3.5	7.7	60	11.5	0.9	5.4	4.2	6.3	88	11.9
2019/3/12	801	3	12	Tuesday	0	15	5	10	11	4	63	12.5	101.72	1	8.2	4.6	12.3	78	12.4	1	8.3	6.2	13	92	13	1.2	7.2	7.5	12.1	91	15.2	1	5.6	7.6	10.9	99	13	1.2	5.3	6	9.1	92	9.2	0.8	3.5	3.5	7.7	60	11.5
2019/3/13	802	3	13	Wednesday	0	7	2	5	1	6	70	12.4	102.05	1.5	7.7	6.4	13.3	100	9	1	8.2	4.6	12.3	78	12.4	1	8.3	6.2	13	92	13	1.2	7.2	7.5	12.1	91	15.2	1	5.6	7.6	10.9	99	13	1.2	5.3	6	9.1	92	9.2
2019/3/14	803	3	14	Thursday	0	14	8	6	5	9	70	14	102.43	0.7	4.2	4.9	7.7	76	12.9	1.5	7.7	6.4	13.3	100	9	1	8.2	4.6	12.3	78	12.4	1	8.3	6.2	13	92	13	1.2	7.2	7.5	12.1	91	15.2	1	5.6	7.6	10.9	99	13
2019/3/15	804	3	15	Friday	0	9	4	5	5	4	69	14.5	102.51	1	7.6	4.7	9.6	83	11.9	0.7	4.2	4.9	7.7	76	12.9	1.5	7.7	6.4	13.3	100	9	1	8.2	4.6	12.3	78	12.4	1	8.3	6.2	13	92	13	1.2	7.2	7.5	12.1	91	15.2
2019/3/16	805	3	16	Saturday	0	7	2	5	3	4	78	13.1	102.12	1.4	7.6	5	11.5	103	10.8	1	7.6	4.7	9.6	83	11.9	0.7	4.2	4.9	7.7	76	12.9	1.5	7.7	6.4	13.3	100	9	1	8.2	4.6	12.3	78	12.4	1	8.3	6.2	13	92	13
2019/3/17	806	3	17	Sunday	0	17	7	10	10	7	78	13.2	102.03	1.3	7.3	5.2	9.6	110	9.2	1.4	7.6	5	11.5	103	10.8	1	7.6	4.7	9.6	83	11.9	0.7	4.2	4.9	7.7	76	12.9	1.5	7.7	6.4	13.3	100	9	1	8.2	4.6	12.3	78	12.4
2019/3/18	807	3	18	Monday	0	29	12	17	10	19	75	15.1	101.83	0.8	4.2	5	7.5	91	12.2	1.3	7.3	5.2	9.6	110	9.2	1.4	7.6	5	11.5	103	10.8	1	7.6	4.7	9.6	83	11.9	0.7	4.2	4.9	7.7	76	12.9	1.5	7.7	6.4	13.3	100	9
2019/3/19	808	3	19	Tuesday	0	16	6	10	6	10	75	15.6	101.32	1.4	4.8	5.1	8.5	122	10.4	0.8	4.2	5	7.5	91	12.2	1.3	7.3	5.2	9.6	110	9.2	1.4	7.6	5	11.5	103	10.8	1	7.6	4.7	9.6	83	11.9	0.7	4.2	4.9	7.7	76	12.9
2019/3/20	809	3	20	Wednesday	0	9	1	8	5	4	74	21.2	100.33	0.9	4.2	3.8	6.7	103	11.8	1.4	4.8	5.1	8.5	122	10.4	0.8	4.2	5	7.5	91	12.2	1.3	7.3	5.2	9.6	110	9.2	1.4	7.6	5	11.5	103	10.8	1	7.6	4.7	9.6	83	11.9
2019/3/21	810	3	21	Thursday	0	10	3	7	6	4	74	14.8	101.62	0.9	3.5	3.8	9.1	100	8.4	0.9	4.2	3.8	6.7	103	11.8	1.4	4.8	5.1	8.5	122	10.4	0.8	4.2	5	7.5	91	12.2	1.3	7.3	5.2	9.6	110	9.2	1.4	7.6	5	11.5	103	10.8
2019/3/22	811	3	22	Friday	0	7	3	4	2	5	79	9	102.32	0.7	2.8	2.4	4.5	71	6.7	0.9	3.5	3.8	9.1	100	8.4	0.9	4.2	3.8	6.7	103	11.8	1.4	4.8	5.1	8.5	122	10.4	0.8	4.2	5	7.5	91	12.2	1.3	7.3	5.2	9.6	110	9.2
2019/3/23	812	3	23	Saturday	0	7	5	2	5	2	82	9.5	102.65	0.9	4.8	3.7	6.4	79	9.1	0.7	2.8	2.4	4.5	71	6.7	0.9	3.5	3.8	9.1	100	8.4	0.9	4.2	3.8	6.7	103	11.8	1.4	4.8	5.1	8.5	122	10.4	0.8	4.2	5	7.5	91	12.2
2019/3/24	813	3	24	Sunday	0	9	6	3	4	5	85	10.7	102.32	1.2	6.1	5.7	9.7	96	7.5	0.9	4.8	3.7	6.4	79	9.1	0.7	2.8	2.4	4.5	71	6.7	0.9	3.5	3.8	9.1	100	8.4	0.9	4.2	3.8	6.7	103	11.8	1.4	4.8	5.1	8.5	122	10.4
2019/3/25	814	3	25	Monday	0	15	5	10	8	7	81	12	101.83	0.8	3.7	3	5.3	73	10.4	1.2	6.1	5.7	9.7	96	7.5	0.9	4.8	3.7	6.4	79	9.1	0.7	2.8	2.4	4.5	71	6.7	0.9	3.5	3.8	9.1	100	8.4	0.9	4.2	3.8	6.7	103	11.8
2019/3/26	815	3	26	Tuesday	0	14	5	9	6	8	73	14.8	101.9	1.4	6	4.5	9.6	111	9.7	0.8	3.7	3	5.3	73	10.4	1.2	6.1	5.7	9.7	96	7.5	0.9	4.8	3.7	6.4	79	9.1	0.7	2.8	2.4	4.5	71	6.7	0.9	3.5	3.8	9.1	100	8.4
2019/3/27	816	3	27	Wednesday	0	10	4	6	6	4	93	14.1	101.44	1.1	5.8	4.6	7.4	133	1.7	1.4	6	4.5	9.6	111	9.7	0.8	3.7	3	5.3	73	10.4	1.2	6.1	5.7	9.7	96	7.5	0.9	4.8	3.7	6.4	79	9.1	0.7	2.8	2.4	4.5	71	6.7
2019/3/28	817	3	28	Thursday	0	13	5	8	12	1	93	15.4	101.07	0.8	5.8	5.8	8	197	3.4	1.1	5.8	4.6	7.4	133	1.7	1.4	6	4.5	9.6	111	9.7	0.8	3.7	3	5.3	73	10.4	1.2	6.1	5.7	9.7	96	7.5	0.9	4.8	3.7	6.4	79	9.1
2019/3/29	818	3	29	Friday	0	12	5	7	6	6	89	15.8	101.17	1.1	6.4	6.2	10.1	176	9.8	0.8	5.8	5.8	8	197	3.4	1.1	5.8	4.6	7.4	133	1.7	1.4	6	4.5	9.6	111	9.7	0.8	3.7	3	5.3	73	10.4	1.2	6.1	5.7	9.7	96	7.5
2019/3/30	819	3	30	Saturday	0	14	5	9	7	7	65	15.7	101.87	0.9	4.7	6.3	12.6	117	11	1.1	6.4	6.2	10.1	176	9.8	0.8	5.8	5.8	8	197	3.4	1.1	5.8	4.6	7.4	133	1.7	1.4	6	4.5	9.6	111	9.7	0.8	3.7	3	5.3	73	10.4
2019/3/31	820	3	31	Sunday	0	13	4	9	5	8	75	13.4	102.35	1	4	3.5	6.4	98	12.3	0.9	4.7	6.3	12.6	117	11	1.1	6.4	6.2	10.1	176	9.8	0.8	5.8	5.8	8	197	3.4	1.1	5.8	4.6	7.4	133	1.7	1.4	6	4.5	9.6	111	9.7
2019/4/1	821	4	1	Monday	0	21	9	12	10	11	70	14.3	102.34	1.3	5.9	3.8	9.4	99	16.2	1	4	3.5	6.4	98	12.3	0.9	4.7	6.3	12.6	117	11	1.1	6.4	6.2	10.1	176	9.8	0.8	5.8	5.8	8	197	3.4	1.1	5.8	4.6	7.4	133	1.7
2019/4/2	822	4	2	Tuesday	0	17	5	12	9	8	82	13	101.82	1	5.7	3.5	6.2	113	8.5	1.3	5.9	3.8	9.4	99	16.2	1	4	3.5	6.4	98	12.3	0.9	4.7	6.3	12.6	117	11	1.1	6.4	6.2	10.1	176	9.8	0.8	5.8	5.8	8	197	3.4
2019/4/3	823	4	3	Wednesday	0	9	3	6	5	4	75	15.5	102.28	0.9	4.1	3.2	5.2	88	15	1	5.7	3.5	6.2	113	8.5	1.3	5.9	3.8	9.4	99	16.2	1	4	3.5	6.4	98	12.3	0.9	4.7	6.3	12.6	117	11	1.1	6.4	6.2	10.1	176	9.8
2019/4/4	824	4	4	Thursday	0	14	5	9	6	8	81	15.4	101.94	1	6.7	5.1	8.9	107	12.7	0.9	4.1	3.2	5.2	88	15	1	5.7	3.5	6.2	113	8.5	1.3	5.9	3.8	9.4	99	16.2	1	4	3.5	6.4	98	12.3	0.9	4.7	6.3	12.6	117	11
2019/4/5	825	4	5	Friday	1	8	5	3	6	2	82	16.8	101.53	0.8	3.6	3.2	5.2	82	12.6	1	6.7	5.1	8.9	107	12.7	0.9	4.1	3.2	5.2	88	15	1	5.7	3.5	6.2	113	8.5	1.3	5.9	3.8	9.4	99	16.2	1	4	3.5	6.4	98	12.3
2019/4/6	826	4	6	Saturday	1	5	0	5	2	3	74	19.6	101.05	1	5.8	3.9	7.7	98	15.5	0.8	3.6	3.2	5.2	82	12.6	1	6.7	5.1	8.9	107	12.7	0.9	4.1	3.2	5.2	88	15	1	5.7	3.5	6.2	113	8.5	1.3	5.9	3.8	9.4	99	16.2
2019/4/7	827	4	7	Sunday	1	12	6	6	3	9	72	22.4	100.78	1.4	6.5	4.9	9.8	119	17	1	5.8	3.9	7.7	98	15.5	0.8	3.6	3.2	5.2	82	12.6	1	6.7	5.1	8.9	107	12.7	0.9	4.1	3.2	5.2	88	15	1	5.7	3.5	6.2	113	8.5
2019/4/8	828	4	8	Monday	0	27	13	14	18	9	62	26.1	100.51	1.4	5.1	4.3	9.1	112	14.1	1.4	6.5	4.9	9.8	119	17	1	5.8	3.9	7.7	98	15.5	0.8	3.6	3.2	5.2	82	12.6	1	6.7	5.1	8.9	107	12.7	0.9	4.1	3.2	5.2	88	15
2019/4/9	829	4	9	Tuesday	0	23	9	14	8	15	82	16.4	101.47	0.7	2.3	2.3	4.3	84	9.2	1.4	5.1	4.3	9.1	112	14.1	1.4	6.5	4.9	9.8	119	17	1	5.8	3.9	7.7	98	15.5	0.8	3.6	3.2	5.2	82	12.6	1	6.7	5.1	8.9	107	12.7
2019/4/10	830	4	10	Wednesday	0	8	4	4	3	5	79	9.4	101.91	0.6	2	2.7	3.4	69	8.6	0.7	2.3	2.3	4.3	84	9.2	1.4	5.1	4.3	9.1	112	14.1	1.4	6.5	4.9	9.8	119	17	1	5.8	3.9	7.7	98	15.5	0.8	3.6	3.2	5.2	82	12.6
2019/4/11	831	4	11	Thursday	0	9	4	5	5	4	81	12.4	101.67	0.6	3.2	3.6	5.2	79	11.7	0.6	2	2.7	3.4	69	8.6	0.7	2.3	2.3	4.3	84	9.2	1.4	5.1	4.3	9.1	112	14.1	1.4	6.5	4.9	9.8	119	17	1	5.8	3.9	7.7	98	15.5
2019/4/12	832	4	12	Friday	0	19	7	12	9	10	72	15.2	101.64	0.9	4.1	2.7	5.4	92	14.3	0.6	3.2	3.6	5.2	79	11.7	0.6	2	2.7	3.4	69	8.6	0.7	2.3	2.3	4.3	84	9.2	1.4	5.1	4.3	9.1	112	14.1	1.4	6.5	4.9	9.8	119	17
2019/4/13	833	4	13	Saturday	0	12	5	7	9	3	77	17.8	101.37	1.3	5.8	4.2	8.2	114	12.4	0.9	4.1	2.7	5.4	92	14.3	0.6	3.2	3.6	5.2	79	11.7	0.6	2	2.7	3.4	69	8.6	0.7	2.3	2.3	4.3	84	9.2	1.4	5.1	4.3	9.1	112	14.1
2019/4/14	834	4	14	Sunday	0	20	9	11	14	6	67	17.4	102.12	0.8	4.4	3.6	7.9	88	12.1	1.3	5.8	4.2	8.2	114	12.4	0.9	4.1	2.7	5.4	92	14.3	0.6	3.2	3.6	5.2	79	11.7	0.6	2	2.7	3.4	69	8.6	0.7	2.3	2.3	4.3	84	9.2
2019/4/15	835	4	15	Monday	0	25	7	18	6	19	71	16.4	101.89	1	4.5	3.6	7.1	87	17.3	0.8	4.4	3.6	7.9	88	12.1	1.3	5.8	4.2	8.2	114	12.4	0.9	4.1	2.7	5.4	92	14.3	0.6	3.2	3.6	5.2	79	11.7	0.6	2	2.7	3.4	69	8.6
2019/4/16	836	4	16	Tuesday	0	16	6	10	6	10	73	18.7	101.42	0.7	3.1	3	5.1	77	12.1	1	4.5	3.6	7.1	87	17.3	0.8	4.4	3.6	7.9	88	12.1	1.3	5.8	4.2	8.2	114	12.4	0.9	4.1	2.7	5.4	92	14.3	0.6	3.2	3.6	5.2	79	11.7
2019/4/17	837	4	17	Wednesday	0	9	4	5	2	7	74	20.2	100.99	0.8	5.1	3.2	7.3	89	15	0.7	3.1	3	5.1	77	12.1	1	4.5	3.6	7.1	87	17.3	0.8	4.4	3.6	7.9	88	12.1	1.3	5.8	4.2	8.2	114	12.4	0.9	4.1	2.7	5.4	92	14.3
2019/4/18	838	4	18	Thursday	0	14	5	9	5	9	72	23.1	100.43	1.5	5.5	4.1	9.2	128	14.1	0.8	5.1	3.2	7.3	89	15	0.7	3.1	3	5.1	77	12.1	1	4.5	3.6	7.1	87	17.3	0.8	4.4	3.6	7.9	88	12.1	1.3	5.8	4.2	8.2	114	12.4
2019/4/19	839	4	19	Friday	0	15	6	9	7	8	80	22.9	100.64	0.9	3.4	4.6	7.4	117	14.6	1.5	5.5	4.1	9.2	128	14.1	0.8	5.1	3.2	7.3	89	15	0.7	3.1	3	5.1	77	12.1	1	4.5	3.6	7.1	87	17.3	0.8	4.4	3.6	7.9	88	12.1
2019/4/20	840	4	20	Saturday	0	8	2	6	5	3	71	22	100.72	1.1	3.1	5	9.1	122	20.7	0.9	3.4	4.6	7.4	117	14.6	1.5	5.5	4.1	9.2	128	14.1	0.8	5.1	3.2	7.3	89	15	0.7	3.1	3	5.1	77	12.1	1	4.5	3.6	7.1	87	17.3
2019/4/21	841	4	21	Sunday	0	11	5	6	9	2	92	18.1	100.84	0.5	2.4	3.9	5.1	103	9.2	1.1	3.1	5	9.1	122	20.7	0.9	3.4	4.6	7.4	117	14.6	1.5	5.5	4.1	9.2	128	14.1	0.8	5.1	3.2	7.3	89	15	0.7	3.1	3	5.1	77	12.1
2019/4/22	842	4	22	Monday	0	13	8	5	8	5	94	17.4	100.92	0.6	3.8	5.8	7.3	159	5.2	0.5	2.4	3.9	5.1	103	9.2	1.1	3.1	5	9.1	122	20.7	0.9	3.4	4.6	7.4	117	14.6	1.5	5.5	4.1	9.2	128	14.1	0.8	5.1	3.2	7.3	89	15
2019/4/23	843	4	23	Tuesday	0	17	10	7	9	8	87	20.4	100.85	0.6	4.2	4.2	6.1	137	13.6	0.6	3.8	5.8	7.3	159	5.2	0.5	2.4	3.9	5.1	103	9.2	1.1	3.1	5	9.1	122	20.7	0.9	3.4	4.6	7.4	117	14.6	1.5	5.5	4.1	9.2	128	14.1
2019/4/24	844	4	24	Wednesday	0	12	4	8	7	5	87	21.6	100.66	1	6.7	5.8	9.2	179	23.9	0.6	4.2	4.2	6.1	137	13.6	0.6	3.8	5.8	7.3	159	5.2	0.5	2.4	3.9	5.1	103	9.2	1.1	3.1	5	9.1	122	20.7	0.9	3.4	4.6	7.4	117	14.6
2019/4/25	845	4	25	Thursday	0	16	8	8	8	8	87	21.9	100.86	0.8	5.8	5.5	10.4	156	14.5	1	6.7	5.8	9.2	179	23.9	0.6	4.2	4.2	6.1	137	13.6	0.6	3.8	5.8	7.3	159	5.2	0.5	2.4	3.9	5.1	103	9.2	1.1	3.1	5	9.1	122	20.7
2019/4/26	846	4	26	Friday	0	6	3	3	4	2	81	17.5	101.31	0.8	2.8	2.7	5.4	107	5.7	0.8	5.8	5.5	10.4	156	14.5	1	6.7	5.8	9.2	179	23.9	0.6	4.2	4.2	6.1	137	13.6	0.6	3.8	5.8	7.3	159	5.2	0.5	2.4	3.9	5.1	103	9.2
2019/4/27	847	4	27	Saturday	0	6	2	4	4	2	70	17.2	101.38	0.9	2.8	2.6	5.2	90	11.5	0.8	2.8	2.7	5.4	107	5.7	0.8	5.8	5.5	10.4	156	14.5	1	6.7	5.8	9.2	179	23.9	0.6	4.2	4.2	6.1	137	13.6	0.6	3.8	5.8	7.3	159	5.2
2019/4/28	848	4	28	Sunday	0	13	4	9	7	6	93	12.5	101.52	0.5	2.3	2.1	3.4	83	8.5	0.9	2.8	2.6	5.2	90	11.5	0.8	2.8	2.7	5.4	107	5.7	0.8	5.8	5.5	10.4	156	14.5	1	6.7	5.8	9.2	179	23.9	0.6	4.2	4.2	6.1	137	13.6
2019/4/29	849	4	29	Monday	0	21	7	14	8	13	92	13.8	101.3	0.5	2.4	1.2	1.8	81	7.4	0.5	2.3	2.1	3.4	83	8.5	0.9	2.8	2.6	5.2	90	11.5	0.8	2.8	2.7	5.4	107	5.7	0.8	5.8	5.5	10.4	156	14.5	1	6.7	5.8	9.2	179	23.9
2019/4/30	850	4	30	Tuesday	0	17	6	11	8	9	87	17	101.13	0.6	4.1	4	5.9	93	15.2	0.5	2.4	1.2	1.8	81	7.4	0.5	2.3	2.1	3.4	83	8.5	0.9	2.8	2.6	5.2	90	11.5	0.8	2.8	2.7	5.4	107	5.7	0.8	5.8	5.5	10.4	156	14.5
2019/5/1	851	5	1	Wednesday	1	9	4	5	6	3	64	20.3	101.44	0.7	3.5	3	7.2	82	14.6	0.6	4.1	4	5.9	93	15.2	0.5	2.4	1.2	1.8	81	7.4	0.5	2.3	2.1	3.4	83	8.5	0.9	2.8	2.6	5.2	90	11.5	0.8	2.8	2.7	5.4	107	5.7
2019/5/2	852	5	2	Thursday	1	9	4	5	7	2	54	20.1	101.47	1	4.9	2.6	6.6	83	17.5	0.7	3.5	3	7.2	82	14.6	0.6	4.1	4	5.9	93	15.2	0.5	2.4	1.2	1.8	81	7.4	0.5	2.3	2.1	3.4	83	8.5	0.9	2.8	2.6	5.2	90	11.5
2019/5/3	853	5	3	Friday	1	7	2	5	5	2	67	20.5	101.52	1.2	6.4	4.7	10.1	101	21.3	1	4.9	2.6	6.6	83	17.5	0.7	3.5	3	7.2	82	14.6	0.6	4.1	4	5.9	93	15.2	0.5	2.4	1.2	1.8	81	7.4	0.5	2.3	2.1	3.4	83	8.5
2019/5/4	854	5	4	Saturday	0	5	1	4	4	1	70	22.6	101.23	1.5	5.7	4.8	10.3	108	19.7	1.2	6.4	4.7	10.1	101	21.3	1	4.9	2.6	6.6	83	17.5	0.7	3.5	3	7.2	82	14.6	0.6	4.1	4	5.9	93	15.2	0.5	2.4	1.2	1.8	81	7.4
2019/5/5	855	5	5	Sunday	0	23	11	12	10	13	74	21.1	101.05	1.5	6.7	3.8	8.9	102	11.4	1.5	5.7	4.8	10.3	108	19.7	1.2	6.4	4.7	10.1	101	21.3	1	4.9	2.6	6.6	83	17.5	0.7	3.5	3	7.2	82	14.6	0.6	4.1	4	5.9	93	15.2
2019/5/6	856	5	6	Monday	0	24	10	14	7	17	68	19.8	101.63	0.8	3.3	2.8	6.3	76	12.2	1.5	6.7	3.8	8.9	102	11.4	1.5	5.7	4.8	10.3	108	19.7	1.2	6.4	4.7	10.1	101	21.3	1	4.9	2.6	6.6	83	17.5	0.7	3.5	3	7.2	82	14.6
2019/5/7	857	5	7	Tuesday	0	12	4	8	8	4	65	17.1	101.59	1	4	2.1	5.7	74	10.7	0.8	3.3	2.8	6.3	76	12.2	1.5	6.7	3.8	8.9	102	11.4	1.5	5.7	4.8	10.3	108	19.7	1.2	6.4	4.7	10.1	101	21.3	1	4.9	2.6	6.6	83	17.5
2019/5/8	858	5	8	Wednesday	0	2	1	1	2	0	64	18.3	101.38	0.9	4.4	2.6	6.2	69	18	1	4	2.1	5.7	74	10.7	0.8	3.3	2.8	6.3	76	12.2	1.5	6.7	3.8	8.9	102	11.4	1.5	5.7	4.8	10.3	108	19.7	1.2	6.4	4.7	10.1	101	21.3
2019/5/9	859	5	9	Thursday	0	13	4	9	6	7	61	20.4	100.98	1.1	4.8	3.4	6.8	69	17.3	0.9	4.4	2.6	6.2	69	18	1	4	2.1	5.7	74	10.7	0.8	3.3	2.8	6.3	76	12.2	1.5	6.7	3.8	8.9	102	11.4	1.5	5.7	4.8	10.3	108	19.7
2019/5/10	860	5	10	Friday	0	4	1	3	3	1	72	21.2	100.99	1.2	6	4	7.5	79	20.2	1.1	4.8	3.4	6.8	69	17.3	0.9	4.4	2.6	6.2	69	18	1	4	2.1	5.7	74	10.7	0.8	3.3	2.8	6.3	76	12.2	1.5	6.7	3.8	8.9	102	11.4
2019/5/11	861	5	11	Saturday	0	0	0	0	0	0	71	22.8	101.03	1.1	8	4.7	10.6	110	22.5	1.2	6	4	7.5	79	20.2	1.1	4.8	3.4	6.8	69	17.3	0.9	4.4	2.6	6.2	69	18	1	4	2.1	5.7	74	10.7	0.8	3.3	2.8	6.3	76	12.2
2019/5/12	862	5	12	Sunday	0	18	9	9	9	9	79	23.8	100.84	1.1	8	6.8	12.8	122	16.8	1.1	8	4.7	10.6	110	22.5	1.2	6	4	7.5	79	20.2	1.1	4.8	3.4	6.8	69	17.3	0.9	4.4	2.6	6.2	69	18	1	4	2.1	5.7	74	10.7
2019/5/13	863	5	13	Monday	0	10	7	3	4	6	68	21	101.08	0.8	3.7	5.9	17	82	9	1.1	8	6.8	12.8	122	16.8	1.1	8	4.7	10.6	110	22.5	1.2	6	4	7.5	79	20.2	1.1	4.8	3.4	6.8	69	17.3	0.9	4.4	2.6	6.2	69	18
2019/5/14	864	5	14	Tuesday	0	25	12	13	12	13	86	18.8	100.92	0.8	6.7	6.8	17.5	106	5.2	0.8	3.7	5.9	17	82	9	1.1	8	6.8	12.8	122	16.8	1.1	8	4.7	10.6	110	22.5	1.2	6	4	7.5	79	20.2	1.1	4.8	3.4	6.8	69	17.3
2019/5/15	865	5	15	Wednesday	0	3	1	2	0	3	99	19.3	100.64	0.5	3.6	3	4	106	3.7	0.8	6.7	6.8	17.5	106	5.2	0.8	3.7	5.9	17	82	9	1.1	8	6.8	12.8	122	16.8	1.1	8	4.7	10.6	110	22.5	1.2	6	4	7.5	79	20.2
2019/5/16	866	5	16	Thursday	0	12	4	8	5	7	94	21.3	100.69	0.5	5.1	4.4	6.5	121	6.8	0.5	3.6	3	4	106	3.7	0.8	6.7	6.8	17.5	106	5.2	0.8	3.7	5.9	17	82	9	1.1	8	6.8	12.8	122	16.8	1.1	8	4.7	10.6	110	22.5
2019/5/17	867	5	17	Friday	0	6	3	3	5	1	90	23.2	100.41	0.5	5.1	3.9	6.2	136	13	0.5	5.1	4.4	6.5	121	6.8	0.5	3.6	3	4	106	3.7	0.8	6.7	6.8	17.5	106	5.2	0.8	3.7	5.9	17	82	9	1.1	8	6.8	12.8	122	16.8
2019/5/18	868	5	18	Saturday	0	0	0	0	0	0	88	24.2	100.35	0.5	4.5	4	7.4	136	17	0.5	5.1	3.9	6.2	136	13	0.5	5.1	4.4	6.5	121	6.8	0.5	3.6	3	4	106	3.7	0.8	6.7	6.8	17.5	106	5.2	0.8	3.7	5.9	17	82	9
2019/5/19	869	5	19	Sunday	0	12	8	4	6	6	88	22.6	100.83	0.5	2.5	2.4	4.3	73	9.6	0.5	4.5	4	7.4	136	17	0.5	5.1	3.9	6.2	136	13	0.5	5.1	4.4	6.5	121	6.8	0.5	3.6	3	4	106	3.7	0.8	6.7	6.8	17.5	106	5.2
2019/5/20	870	5	20	Monday	0	14	6	8	4	10	44	21.7	101.43	0.7	3	2.3	10.6	54	12.1	0.5	2.5	2.4	4.3	73	9.6	0.5	4.5	4	7.4	136	17	0.5	5.1	3.9	6.2	136	13	0.5	5.1	4.4	6.5	121	6.8	0.5	3.6	3	4	106	3.7
2019/5/21	871	5	21	Tuesday	0	19	7	12	8	11	77	18.5	101.26	0.8	6	4.4	10.4	71	11	0.7	3	2.3	10.6	54	12.1	0.5	2.5	2.4	4.3	73	9.6	0.5	4.5	4	7.4	136	17	0.5	5.1	3.9	6.2	136	13	0.5	5.1	4.4	6.5	121	6.8
2019/5/22	872	5	22	Wednesday	0	4	0	4	1	3	76	20.6	101	0.8	5.3	6.1	11.3	79	17.8	0.8	6	4.4	10.4	71	11	0.7	3	2.3	10.6	54	12.1	0.5	2.5	2.4	4.3	73	9.6	0.5	4.5	4	7.4	136	17	0.5	5.1	3.9	6.2	136	13
2019/5/23	873	5	23	Thursday	0	12	2	10	8	4	68	22.9	101	0.9	7.3	5	11.6	92	23.1	0.8	5.3	6.1	11.3	79	17.8	0.8	6	4.4	10.4	71	11	0.7	3	2.3	10.6	54	12.1	0.5	2.5	2.4	4.3	73	9.6	0.5	4.5	4	7.4	136	17
2019/5/24	874	5	24	Friday	0	7	2	5	5	2	69	25.4	100.69	1.2	4.8	5.2	9.1	99	15.7	0.9	7.3	5	11.6	92	23.1	0.8	5.3	6.1	11.3	79	17.8	0.8	6	4.4	10.4	71	11	0.7	3	2.3	10.6	54	12.1	0.5	2.5	2.4	4.3	73	9.6
2019/5/25	875	5	25	Saturday	0	0	0	0	0	0	98	23.2	100.36	0.4	3.9	3.1	5	90	9	1.2	4.8	5.2	9.1	99	15.7	0.9	7.3	5	11.6	92	23.1	0.8	5.3	6.1	11.3	79	17.8	0.8	6	4.4	10.4	71	11	0.7	3	2.3	10.6	54	12.1
2019/5/26	876	5	26	Sunday	0	9	3	6	5	4	92	23.9	100.25	0.4	3.1	1.1	1.6	89	13.6	0.4	3.9	3.1	5	90	9	1.2	4.8	5.2	9.1	99	15.7	0.9	7.3	5	11.6	92	23.1	0.8	5.3	6.1	11.3	79	17.8	0.8	6	4.4	10.4	71	11
2019/5/27	877	5	27	Monday	0	15	5	10	8	7	61	25.5	101.07	0.5	3.4	2	7.3	77	14	0.4	3.1	1.1	1.6	89	13.6	0.4	3.9	3.1	5	90	9	1.2	4.8	5.2	9.1	99	15.7	0.9	7.3	5	11.6	92	23.1	0.8	5.3	6.1	11.3	79	17.8
2019/5/28	878	5	28	Tuesday	0	11	2	9	5	6	55	23.5	101.38	0.6	2.1	1.9	4.5	61	16.4	0.5	3.4	2	7.3	77	14	0.4	3.1	1.1	1.6	89	13.6	0.4	3.9	3.1	5	90	9	1.2	4.8	5.2	9.1	99	15.7	0.9	7.3	5	11.6	92	23.1
2019/5/29	879	5	29	Wednesday	0	7	4	3	6	1	73	19.8	101.31	0.8	3.4	2.4	4.5	74	14.7	0.6	2.1	1.9	4.5	61	16.4	0.5	3.4	2	7.3	77	14	0.4	3.1	1.1	1.6	89	13.6	0.4	3.9	3.1	5	90	9	1.2	4.8	5.2	9.1	99	15.7
2019/5/30	880	5	30	Thursday	0	12	5	7	5	7	93	18.5	101.01	0.4	3.1	2.8	3.5	72	11.5	0.8	3.4	2.4	4.5	74	14.7	0.6	2.1	1.9	4.5	61	16.4	0.5	3.4	2	7.3	77	14	0.4	3.1	1.1	1.6	89	13.6	0.4	3.9	3.1	5	90	9
2019/5/31	881	5	31	Friday	0	0	0	0	0	0	82	22.1	100.96	0.6	4.2	4	6	88	20.5	0.4	3.1	2.8	3.5	72	11.5	0.8	3.4	2.4	4.5	74	14.7	0.6	2.1	1.9	4.5	61	16.4	0.5	3.4	2	7.3	77	14	0.4	3.1	1.1	1.6	89	13.6
2019/6/1	882	6	1	Saturday	0	0	0	0	0	0	75	24.4	100.79	0.6	4.8	4.2	7.3	89	18.5	0.6	4.2	4	6	88	20.5	0.4	3.1	2.8	3.5	72	11.5	0.8	3.4	2.4	4.5	74	14.7	0.6	2.1	1.9	4.5	61	16.4	0.5	3.4	2	7.3	77	14
2019/6/2	883	6	2	Sunday	0	13	5	8	6	7	82	24.6	100.44	0.5	3.2	2.9	4.9	69	17.4	0.6	4.8	4.2	7.3	89	18.5	0.6	4.2	4	6	88	20.5	0.4	3.1	2.8	3.5	72	11.5	0.8	3.4	2.4	4.5	74	14.7	0.6	2.1	1.9	4.5	61	16.4
2019/6/3	884	6	3	Monday	0	14	9	5	7	7	77	26.3	100.28	0.5	5.4	3.4	7.2	78	17.1	0.5	3.2	2.9	4.9	69	17.4	0.6	4.8	4.2	7.3	89	18.5	0.6	4.2	4	6	88	20.5	0.4	3.1	2.8	3.5	72	11.5	0.8	3.4	2.4	4.5	74	14.7
2019/6/4	885	6	4	Tuesday	0	26	10	16	17	9	67	28.7	100.37	0.7	3.6	4	7.5	83	18.7	0.5	5.4	3.4	7.2	78	17.1	0.5	3.2	2.9	4.9	69	17.4	0.6	4.8	4.2	7.3	89	18.5	0.6	4.2	4	6	88	20.5	0.4	3.1	2.8	3.5	72	11.5
2019/6/5	886	6	5	Wednesday	0	2	1	1	2	0	72	29.3	100.26	0.6	2.8	3.5	6.2	82	15.6	0.7	3.6	4	7.5	83	18.7	0.5	5.4	3.4	7.2	78	17.1	0.5	3.2	2.9	4.9	69	17.4	0.6	4.8	4.2	7.3	89	18.5	0.6	4.2	4	6	88	20.5
2019/6/6	887	6	6	Thursday	0	18	7	11	9	9	81	25.1	100.52	0.4	1.4	1	1.9	72	14.4	0.6	2.8	3.5	6.2	82	15.6	0.7	3.6	4	7.5	83	18.7	0.5	5.4	3.4	7.2	78	17.1	0.5	3.2	2.9	4.9	69	17.4	0.6	4.8	4.2	7.3	89	18.5
2019/6/7	888	6	7	Friday	1	0	0	0	0	0	77	25.8	100.69	0.6	2.7	2.3	3.7	100	21.5	0.4	1.4	1	1.9	72	14.4	0.6	2.8	3.5	6.2	82	15.6	0.7	3.6	4	7.5	83	18.7	0.5	5.4	3.4	7.2	78	17.1	0.5	3.2	2.9	4.9	69	17.4
2019/6/8	889	6	8	Saturday	0	1	0	1	1	0	85	27.1	100.42	0.6	2.8	3	4.9	96	18.8	0.6	2.7	2.3	3.7	100	21.5	0.4	1.4	1	1.9	72	14.4	0.6	2.8	3.5	6.2	82	15.6	0.7	3.6	4	7.5	83	18.7	0.5	5.4	3.4	7.2	78	17.1
2019/6/9	890	6	9	Sunday	0	12	6	6	8	4	87	27.9	100.14	0.4	3.9	4.1	6.8	106	19.9	0.6	2.8	3	4.9	96	18.8	0.6	2.7	2.3	3.7	100	21.5	0.4	1.4	1	1.9	72	14.4	0.6	2.8	3.5	6.2	82	15.6	0.7	3.6	4	7.5	83	18.7
2019/6/10	891	6	10	Monday	0	11	3	8	6	5	78	29.1	100.15	0.4	3.6	4.2	7.9	94	17.8	0.4	3.9	4.1	6.8	106	19.9	0.6	2.8	3	4.9	96	18.8	0.6	2.7	2.3	3.7	100	21.5	0.4	1.4	1	1.9	72	14.4	0.6	2.8	3.5	6.2	82	15.6
2019/6/11	892	6	11	Tuesday	0	10	3	7	4	6	61	27.9	100.45	0.8	3.1	2.7	5.8	73	20.5	0.4	3.6	4.2	7.9	94	17.8	0.4	3.9	4.1	6.8	106	19.9	0.6	2.8	3	4.9	96	18.8	0.6	2.7	2.3	3.7	100	21.5	0.4	1.4	1	1.9	72	14.4
2019/6/12	893	6	12	Wednesday	0	1	0	1	0	1	87	24.1	100.63	0.6	3.2	2.6	4.3	77	16.6	0.8	3.1	2.7	5.8	73	20.5	0.4	3.6	4.2	7.9	94	17.8	0.4	3.9	4.1	6.8	106	19.9	0.6	2.8	3	4.9	96	18.8	0.6	2.7	2.3	3.7	100	21.5
2019/6/13	894	6	13	Thursday	0	4	2	2	0	4	81	23.5	100.46	0.6	2.7	2.7	4.1	88	17.3	0.6	3.2	2.6	4.3	77	16.6	0.8	3.1	2.7	5.8	73	20.5	0.4	3.6	4.2	7.9	94	17.8	0.4	3.9	4.1	6.8	106	19.9	0.6	2.8	3	4.9	96	18.8
2019/6/14	895	6	14	Friday	0	1	1	0	1	0	76	25.8	100.38	0.7	3.2	3.6	6.2	96	23.7	0.6	2.7	2.7	4.1	88	17.3	0.6	3.2	2.6	4.3	77	16.6	0.8	3.1	2.7	5.8	73	20.5	0.4	3.6	4.2	7.9	94	17.8	0.4	3.9	4.1	6.8	106	19.9
2019/6/15	896	6	15	Saturday	0	0	0	0	0	0	70	26.1	100.46	1.1	4.7	3.7	7.5	97	20.8	0.7	3.2	3.6	6.2	96	23.7	0.6	2.7	2.7	4.1	88	17.3	0.6	3.2	2.6	4.3	77	16.6	0.8	3.1	2.7	5.8	73	20.5	0.4	3.6	4.2	7.9	94	17.8
2019/6/16	897	6	16	Sunday	0	0	0	0	0	0	78	25	100.46	1.1	3.4	2.5	5.3	88	12.2	1.1	4.7	3.7	7.5	97	20.8	0.7	3.2	3.6	6.2	96	23.7	0.6	2.7	2.7	4.1	88	17.3	0.6	3.2	2.6	4.3	77	16.6	0.8	3.1	2.7	5.8	73	20.5
2019/6/17	898	6	17	Monday	0	9	6	3	3	6	99	22.4	100.55	0.5	2.6	1.8	2.5	91	9	1.1	3.4	2.5	5.3	88	12.2	1.1	4.7	3.7	7.5	97	20.8	0.7	3.2	3.6	6.2	96	23.7	0.6	2.7	2.7	4.1	88	17.3	0.6	3.2	2.6	4.3	77	16.6
2019/6/18	899	6	18	Tuesday	0	6	3	3	4	2	92	24.5	100.49	0.5	2.4	1.5	2.1	98	12.3	0.5	2.6	1.8	2.5	91	9	1.1	3.4	2.5	5.3	88	12.2	1.1	4.7	3.7	7.5	97	20.8	0.7	3.2	3.6	6.2	96	23.7	0.6	2.7	2.7	4.1	88	17.3
2019/6/19	900	6	19	Wednesday	0	2	1	1	1	1	92	25.6	100.4	0.5	3	2.2	3.6	122	10.6	0.5	2.4	1.5	2.1	98	12.3	0.5	2.6	1.8	2.5	91	9	1.1	3.4	2.5	5.3	88	12.2	1.1	4.7	3.7	7.5	97	20.8	0.7	3.2	3.6	6.2	96	23.7
2019/6/20	901	6	20	Thursday	0	3	2	1	2	1	85	28.8	100.17	0.5	2.4	2.1	3.6	104	11.5	0.5	3	2.2	3.6	122	10.6	0.5	2.4	1.5	2.1	98	12.3	0.5	2.6	1.8	2.5	91	9	1.1	3.4	2.5	5.3	88	12.2	1.1	4.7	3.7	7.5	97	20.8
2019/6/21	902	6	21	Friday	0	0	0	0	0	0	99	23.8	100.05	0.4	2	0.7	1.4	102	6.1	0.5	2.4	2.1	3.6	104	11.5	0.5	3	2.2	3.6	122	10.6	0.5	2.4	1.5	2.1	98	12.3	0.5	2.6	1.8	2.5	91	9	1.1	3.4	2.5	5.3	88	12.2
2019/6/22	903	6	22	Saturday	0	0	0	0	0	0	89	23.4	100.43	0.5	2.6	1.6	2.5	98	11.3	0.4	2	0.7	1.4	102	6.1	0.5	2.4	2.1	3.6	104	11.5	0.5	3	2.2	3.6	122	10.6	0.5	2.4	1.5	2.1	98	12.3	0.5	2.6	1.8	2.5	91	9
2019/6/23	904	6	23	Sunday	0	1	1	0	1	0	78	24.9	100.59	0.7	3.6	2.3	4	86	17.6	0.5	2.6	1.6	2.5	98	11.3	0.4	2	0.7	1.4	102	6.1	0.5	2.4	2.1	3.6	104	11.5	0.5	3	2.2	3.6	122	10.6	0.5	2.4	1.5	2.1	98	12.3
2019/6/24	905	6	24	Monday	0	6	2	4	2	4	69	25.9	100.6	0.9	3.6	3.1	5.5	91	22.5	0.7	3.6	2.3	4	86	17.6	0.5	2.6	1.6	2.5	98	11.3	0.4	2	0.7	1.4	102	6.1	0.5	2.4	2.1	3.6	104	11.5	0.5	3	2.2	3.6	122	10.6
2019/6/25	906	6	25	Tuesday	0	9	6	3	4	5	77	27	100.52	0.7	4.7	3.9	7	88	20.3	0.9	3.6	3.1	5.5	91	22.5	0.7	3.6	2.3	4	86	17.6	0.5	2.6	1.6	2.5	98	11.3	0.4	2	0.7	1.4	102	6.1	0.5	2.4	2.1	3.6	104	11.5
2019/6/26	907	6	26	Wednesday	0	1	1	0	1	0	81	27.3	100.38	0.9	4.4	4.7	8.3	108	22	0.7	4.7	3.9	7	88	20.3	0.9	3.6	3.1	5.5	91	22.5	0.7	3.6	2.3	4	86	17.6	0.5	2.6	1.6	2.5	98	11.3	0.4	2	0.7	1.4	102	6.1
2019/6/27	908	6	27	Thursday	0	3	0	3	2	1	77	28.8	99.95	0.9	5.6	4.8	8.4	104	18.2	0.9	4.4	4.7	8.3	108	22	0.7	4.7	3.9	7	88	20.3	0.9	3.6	3.1	5.5	91	22.5	0.7	3.6	2.3	4	86	17.6	0.5	2.6	1.6	2.5	98	11.3
2019/6/28	909	6	28	Friday	0	0	0	0	0	0	82	29.3	99.65	0.6	3	3.2	6.2	99	12.1	0.9	5.6	4.8	8.4	104	18.2	0.9	4.4	4.7	8.3	108	22	0.7	4.7	3.9	7	88	20.3	0.9	3.6	3.1	5.5	91	22.5	0.7	3.6	2.3	4	86	17.6
2019/6/29	910	6	29	Saturday	0	0	0	0	0	0	92	23.9	99.87	0.5	2.2	1.3	2	89	13	0.6	3	3.2	6.2	99	12.1	0.9	5.6	4.8	8.4	104	18.2	0.9	4.4	4.7	8.3	108	22	0.7	4.7	3.9	7	88	20.3	0.9	3.6	3.1	5.5	91	22.5
2019/6/30	911	6	30	Sunday	0	16	9	7	11	5	84	26.3	100.06	0.5	2.5	1.8	3.5	80	18	0.5	2.2	1.3	2	89	13	0.6	3	3.2	6.2	99	12.1	0.9	5.6	4.8	8.4	104	18.2	0.9	4.4	4.7	8.3	108	22	0.7	4.7	3.9	7	88	20.3
2019/7/1	912	7	1	Monday	0	25	11	14	16	9	74	28	100.38	0.6	3.8	2.4	5.6	87	17.5	0.5	2.5	1.8	3.5	80	18	0.5	2.2	1.3	2	89	13	0.6	3	3.2	6.2	99	12.1	0.9	5.6	4.8	8.4	104	18.2	0.9	4.4	4.7	8.3	108	22
2019/7/2	913	7	2	Tuesday	0	28	17	11	14	14	75	28.1	100.44	0.8	4.3	3.9	6.9	103	26.4	0.6	3.8	2.4	5.6	87	17.5	0.5	2.5	1.8	3.5	80	18	0.5	2.2	1.3	2	89	13	0.6	3	3.2	6.2	99	12.1	0.9	5.6	4.8	8.4	104	18.2
2019/7/3	914	7	3	Wednesday	0	5	3	2	2	3	75	29.2	100.29	0.9	4.4	3.9	7.5	98	25.4	0.8	4.3	3.9	6.9	103	26.4	0.6	3.8	2.4	5.6	87	17.5	0.5	2.5	1.8	3.5	80	18	0.5	2.2	1.3	2	89	13	0.6	3	3.2	6.2	99	12.1
2019/7/4	915	7	4	Thursday	0	18	8	10	6	12	87	27.9	100.34	0.7	4	3.5	6.7	93	10.7	0.9	4.4	3.9	7.5	98	25.4	0.8	4.3	3.9	6.9	103	26.4	0.6	3.8	2.4	5.6	87	17.5	0.5	2.5	1.8	3.5	80	18	0.5	2.2	1.3	2	89	13
2019/7/5	916	7	5	Friday	0	7	2	5	2	5	83	27.6	100.16	0.5	3.1	3.9	6.7	82	13.8	0.7	4	3.5	6.7	93	10.7	0.9	4.4	3.9	7.5	98	25.4	0.8	4.3	3.9	6.9	103	26.4	0.6	3.8	2.4	5.6	87	17.5	0.5	2.5	1.8	3.5	80	18
2019/7/6	917	7	6	Saturday	0	1	0	1	1	0	80	29.1	99.67	0.5	2.6	2.5	4.3	80	12.3	0.5	3.1	3.9	6.7	82	13.8	0.7	4	3.5	6.7	93	10.7	0.9	4.4	3.9	7.5	98	25.4	0.8	4.3	3.9	6.9	103	26.4	0.6	3.8	2.4	5.6	87	17.5
2019/7/7	918	7	7	Sunday	0	11	6	5	6	5	67	29.8	100.1	0.7	3.3	2.9	6.1	88	18.2	0.5	2.6	2.5	4.3	80	12.3	0.5	3.1	3.9	6.7	82	13.8	0.7	4	3.5	6.7	93	10.7	0.9	4.4	3.9	7.5	98	25.4	0.8	4.3	3.9	6.9	103	26.4
2019/7/8	919	7	8	Monday	0	10	5	5	5	5	69	27.1	100.29	0.8	2.8	2.8	5.5	91	15.1	0.7	3.3	2.9	6.1	88	18.2	0.5	2.6	2.5	4.3	80	12.3	0.5	3.1	3.9	6.7	82	13.8	0.7	4	3.5	6.7	93	10.7	0.9	4.4	3.9	7.5	98	25.4
2019/7/9	920	7	9	Tuesday	0	18	8	10	11	7	83	24.6	100.28	0.5	2.2	2	3.1	72	12.7	0.8	2.8	2.8	5.5	91	15.1	0.7	3.3	2.9	6.1	88	18.2	0.5	2.6	2.5	4.3	80	12.3	0.5	3.1	3.9	6.7	82	13.8	0.7	4	3.5	6.7	93	10.7
2019/7/10	921	7	10	Wednesday	0	3	2	1	1	2	79	26.2	100.27	0.6	3.1	2.2	3.7	86	17.4	0.5	2.2	2	3.1	72	12.7	0.8	2.8	2.8	5.5	91	15.1	0.7	3.3	2.9	6.1	88	18.2	0.5	2.6	2.5	4.3	80	12.3	0.5	3.1	3.9	6.7	82	13.8
2019/7/11	922	7	11	Thursday	0	25	14	11	15	10	78	26.8	100.58	0.9	3.3	3.1	5.6	104	16.8	0.6	3.1	2.2	3.7	86	17.4	0.5	2.2	2	3.1	72	12.7	0.8	2.8	2.8	5.5	91	15.1	0.7	3.3	2.9	6.1	88	18.2	0.5	2.6	2.5	4.3	80	12.3
2019/7/12	923	7	12	Friday	0	4	4	0	2	2	93	24	100.44	0.6	3.1	2.4	3.9	111	9	0.9	3.3	3.1	5.6	104	16.8	0.6	3.1	2.2	3.7	86	17.4	0.5	2.2	2	3.1	72	12.7	0.8	2.8	2.8	5.5	91	15.1	0.7	3.3	2.9	6.1	88	18.2
2019/7/13	924	7	13	Saturday	0	0	0	0	0	0	82	25.3	100.18	0.6	2.4	1.5	2.6	77	13.9	0.6	3.1	2.4	3.9	111	9	0.9	3.3	3.1	5.6	104	16.8	0.6	3.1	2.2	3.7	86	17.4	0.5	2.2	2	3.1	72	12.7	0.8	2.8	2.8	5.5	91	15.1
2019/7/14	925	7	14	Sunday	0	21	9	12	13	8	83	26.4	100.13	0.5	3.3	3	4.9	88	18.2	0.6	2.4	1.5	2.6	77	13.9	0.6	3.1	2.4	3.9	111	9	0.9	3.3	3.1	5.6	104	16.8	0.6	3.1	2.2	3.7	86	17.4	0.5	2.2	2	3.1	72	12.7
2019/7/15	926	7	15	Monday	0	19	8	11	9	10	74	28.3	100.21	0.7	3.1	2.5	4.7	100	15.8	0.5	3.3	3	4.9	88	18.2	0.6	2.4	1.5	2.6	77	13.9	0.6	3.1	2.4	3.9	111	9	0.9	3.3	3.1	5.6	104	16.8	0.6	3.1	2.2	3.7	86	17.4
2019/7/16	927	7	16	Tuesday	0	38	22	16	19	19	77	29.4	100.29	0.6	3.1	1.9	3.9	97	16.4	0.7	3.1	2.5	4.7	100	15.8	0.5	3.3	3	4.9	88	18.2	0.6	2.4	1.5	2.6	77	13.9	0.6	3.1	2.4	3.9	111	9	0.9	3.3	3.1	5.6	104	16.8
2019/7/17	928	7	17	Wednesday	0	4	2	2	2	2	91	28.2	100.21	0.5	3.9	2.8	5.7	100	12.9	0.6	3.1	1.9	3.9	97	16.4	0.7	3.1	2.5	4.7	100	15.8	0.5	3.3	3	4.9	88	18.2	0.6	2.4	1.5	2.6	77	13.9	0.6	3.1	2.4	3.9	111	9
2019/7/18	929	7	18	Thursday	0	17	4	13	11	6	84	29.1	100.06	0.5	2.6	2	3.1	101	11.4	0.5	3.9	2.8	5.7	100	12.9	0.6	3.1	1.9	3.9	97	16.4	0.7	3.1	2.5	4.7	100	15.8	0.5	3.3	3	4.9	88	18.2	0.6	2.4	1.5	2.6	77	13.9
2019/7/19	930	7	19	Friday	0	5	1	4	3	2	75	29.5	100.02	0.5	2	2.1	3.2	70	11	0.5	2.6	2	3.1	101	11.4	0.5	3.9	2.8	5.7	100	12.9	0.6	3.1	1.9	3.9	97	16.4	0.7	3.1	2.5	4.7	100	15.8	0.5	3.3	3	4.9	88	18.2
2019/7/20	931	7	20	Saturday	0	1	0	1	1	0	79	29.5	100.16	0.6	3.6	2.6	4.9	81	21.6	0.5	2	2.1	3.2	70	11	0.5	2.6	2	3.1	101	11.4	0.5	3.9	2.8	5.7	100	12.9	0.6	3.1	1.9	3.9	97	16.4	0.7	3.1	2.5	4.7	100	15.8
2019/7/21	932	7	21	Sunday	0	13	4	9	9	4	78	30.4	100.2	0.5	3.8	3.3	6.2	83	17.3	0.6	3.6	2.6	4.9	81	21.6	0.5	2	2.1	3.2	70	11	0.5	2.6	2	3.1	101	11.4	0.5	3.9	2.8	5.7	100	12.9	0.6	3.1	1.9	3.9	97	16.4
2019/7/22	933	7	22	Monday	0	13	6	7	5	8	78	31.7	100.03	0.5	2.8	3	5.6	83	13.4	0.5	3.8	3.3	6.2	83	17.3	0.6	3.6	2.6	4.9	81	21.6	0.5	2	2.1	3.2	70	11	0.5	2.6	2	3.1	101	11.4	0.5	3.9	2.8	5.7	100	12.9
2019/7/23	934	7	23	Tuesday	0	16	8	8	11	5	77	31.7	99.88	0.4	2.3	1.8	3.9	71	12.1	0.5	2.8	3	5.6	83	13.4	0.5	3.8	3.3	6.2	83	17.3	0.6	3.6	2.6	4.9	81	21.6	0.5	2	2.1	3.2	70	11	0.5	2.6	2	3.1	101	11.4
2019/7/24	935	7	24	Wednesday	0	1	1	0	1	0	83	30.6	100.09	0.5	2.2	1.6	3.6	70	12.7	0.4	2.3	1.8	3.9	71	12.1	0.5	2.8	3	5.6	83	13.4	0.5	3.8	3.3	6.2	83	17.3	0.6	3.6	2.6	4.9	81	21.6	0.5	2	2.1	3.2	70	11
2019/7/25	936	7	25	Thursday	0	10	4	6	5	5	70	32.6	100.19	0.5	2.4	2	3.8	62	11.6	0.5	2.2	1.6	3.6	70	12.7	0.4	2.3	1.8	3.9	71	12.1	0.5	2.8	3	5.6	83	13.4	0.5	3.8	3.3	6.2	83	17.3	0.6	3.6	2.6	4.9	81	21.6
2019/7/26	937	7	26	Friday	0	3	2	1	0	3	67	33.1	100.08	0.5	2.3	1.9	3.9	60	11.9	0.5	2.4	2	3.8	62	11.6	0.5	2.2	1.6	3.6	70	12.7	0.4	2.3	1.8	3.9	71	12.1	0.5	2.8	3	5.6	83	13.4	0.5	3.8	3.3	6.2	83	17.3
2019/7/27	938	7	27	Saturday	0	0	0	0	0	0	65	33.2	99.92	0.5	1.9	1.8	3.7	63	11.4	0.5	2.3	1.9	3.9	60	11.9	0.5	2.4	2	3.8	62	11.6	0.5	2.2	1.6	3.6	70	12.7	0.4	2.3	1.8	3.9	71	12.1	0.5	2.8	3	5.6	83	13.4
2019/7/28	939	7	28	Sunday	0	11	5	6	4	7	66	33.6	100.05	0.5	2.1	1.8	3.8	64	11	0.5	1.9	1.8	3.7	63	11.4	0.5	2.3	1.9	3.9	60	11.9	0.5	2.4	2	3.8	62	11.6	0.5	2.2	1.6	3.6	70	12.7	0.4	2.3	1.8	3.9	71	12.1
2019/7/29	940	7	29	Monday	0	9	6	3	4	5	68	33.3	100.19	0.5	1.8	2.2	4.2	63	11.8	0.5	2.1	1.8	3.8	64	11	0.5	1.9	1.8	3.7	63	11.4	0.5	2.3	1.9	3.9	60	11.9	0.5	2.4	2	3.8	62	11.6	0.5	2.2	1.6	3.6	70	12.7
2019/7/30	941	7	30	Tuesday	0	19	16	3	11	8	65	32.8	100.31	0.5	2.1	1.6	3.8	66	11.3	0.5	1.8	2.2	4.2	63	11.8	0.5	2.1	1.8	3.8	64	11	0.5	1.9	1.8	3.7	63	11.4	0.5	2.3	1.9	3.9	60	11.9	0.5	2.4	2	3.8	62	11.6
2019/7/31	942	7	31	Wednesday	0	3	1	2	3	0	73	31.1	100.4	0.5	3	1.7	4	71	15.9	0.5	2.1	1.6	3.8	66	11.3	0.5	1.8	2.2	4.2	63	11.8	0.5	2.1	1.8	3.8	64	11	0.5	1.9	1.8	3.7	63	11.4	0.5	2.3	1.9	3.9	60	11.9
2019/8/1	943	8	1	Thursday	0	9	8	1	3	6	69	32.4	100.36	0.8	3	2.2	4.7	75	14.8	0.5	3	1.7	4	71	15.9	0.5	2.1	1.6	3.8	66	11.3	0.5	1.8	2.2	4.2	63	11.8	0.5	2.1	1.8	3.8	64	11	0.5	1.9	1.8	3.7	63	11.4
2019/8/2	944	8	2	Friday	0	2	0	2	1	1	69	31.3	100.29	0.8	3	2.2	4.4	95	12.6	0.8	3	2.2	4.7	75	14.8	0.5	3	1.7	4	71	15.9	0.5	2.1	1.6	3.8	66	11.3	0.5	1.8	2.2	4.2	63	11.8	0.5	2.1	1.8	3.8	64	11
2019/8/3	945	8	3	Saturday	0	0	0	0	0	0	70	30.7	100.33	0.7	3	1.8	4	89	15.2	0.8	3	2.2	4.4	95	12.6	0.8	3	2.2	4.7	75	14.8	0.5	3	1.7	4	71	15.9	0.5	2.1	1.6	3.8	66	11.3	0.5	1.8	2.2	4.2	63	11.8
2019/8/4	946	8	4	Sunday	0	10	2	8	6	4	69	31	100.23	0.7	2.8	2.2	4.4	92	22	0.7	3	1.8	4	89	15.2	0.8	3	2.2	4.4	95	12.6	0.8	3	2.2	4.7	75	14.8	0.5	3	1.7	4	71	15.9	0.5	2.1	1.6	3.8	66	11.3
2019/8/5	947	8	5	Monday	0	15	6	9	5	10	89	28.7	100.27	0.7	3.6	2.9	5.4	84	19.9	0.7	2.8	2.2	4.4	92	22	0.7	3	1.8	4	89	15.2	0.8	3	2.2	4.4	95	12.6	0.8	3	2.2	4.7	75	14.8	0.5	3	1.7	4	71	15.9
2019/8/6	948	8	6	Tuesday	0	24	12	12	16	8	76	30.7	100.21	0.6	3.1	2.7	4.9	89	20.4	0.7	3.6	2.9	5.4	84	19.9	0.7	2.8	2.2	4.4	92	22	0.7	3	1.8	4	89	15.2	0.8	3	2.2	4.4	95	12.6	0.8	3	2.2	4.7	75	14.8
2019/8/7	949	8	7	Wednesday	0	4	4	0	1	3	76	31.2	100.03	0.7	3.1	2.6	4.8	102	18.8	0.6	3.1	2.7	4.9	89	20.4	0.7	3.6	2.9	5.4	84	19.9	0.7	2.8	2.2	4.4	92	22	0.7	3	1.8	4	89	15.2	0.8	3	2.2	4.4	95	12.6
2019/8/8	950	8	8	Thursday	0	11	5	6	4	7	72	31.5	100.09	0.5	2.3	2.4	3.7	79	16.8	0.7	3.1	2.6	4.8	102	18.8	0.6	3.1	2.7	4.9	89	20.4	0.7	3.6	2.9	5.4	84	19.9	0.7	2.8	2.2	4.4	92	22	0.7	3	1.8	4	89	15.2
2019/8/9	951	8	9	Friday	0	5	3	2	4	1	75	31.6	100.02	0.5	2.6	3.1	4.9	76	14.5	0.5	2.3	2.4	3.7	79	16.8	0.7	3.1	2.6	4.8	102	18.8	0.6	3.1	2.7	4.9	89	20.4	0.7	3.6	2.9	5.4	84	19.9	0.7	2.8	2.2	4.4	92	22
2019/8/10	952	8	10	Saturday	0	3	3	0	3	0	73	31	99.71	0.5	1.5	1.5	2.9	59	7.6	0.5	2.6	3.1	4.9	76	14.5	0.5	2.3	2.4	3.7	79	16.8	0.7	3.1	2.6	4.8	102	18.8	0.6	3.1	2.7	4.9	89	20.4	0.7	3.6	2.9	5.4	84	19.9
2019/8/11	953	8	11	Sunday	0	6	3	3	5	1	76	28.8	99.69	0.5	1.5	2	2.8	66	13.1	0.5	1.5	1.5	2.9	59	7.6	0.5	2.6	3.1	4.9	76	14.5	0.5	2.3	2.4	3.7	79	16.8	0.7	3.1	2.6	4.8	102	18.8	0.6	3.1	2.7	4.9	89	20.4
2019/8/12	954	8	12	Monday	0	14	5	9	6	8	81	28.6	99.82	0.6	2.5	2.1	3.9	72	16.9	0.5	1.5	2	2.8	66	13.1	0.5	1.5	1.5	2.9	59	7.6	0.5	2.6	3.1	4.9	76	14.5	0.5	2.3	2.4	3.7	79	16.8	0.7	3.1	2.6	4.8	102	18.8
2019/8/13	955	8	13	Tuesday	0	19	13	6	13	6	74	30.1	99.85	0.8	3.7	2.9	5.5	91	22.3	0.6	2.5	2.1	3.9	72	16.9	0.5	1.5	2	2.8	66	13.1	0.5	1.5	1.5	2.9	59	7.6	0.5	2.6	3.1	4.9	76	14.5	0.5	2.3	2.4	3.7	79	16.8
2019/8/14	956	8	14	Wednesday	0	5	3	2	2	3	67	31.2	100.04	0.8	3.1	3.3	6	91	19.9	0.8	3.7	2.9	5.5	91	22.3	0.6	2.5	2.1	3.9	72	16.9	0.5	1.5	2	2.8	66	13.1	0.5	1.5	1.5	2.9	59	7.6	0.5	2.6	3.1	4.9	76	14.5
2019/8/15	957	8	15	Thursday	0	17	11	6	8	9	72	29.9	99.95	0.7	2.9	3.2	5.3	86	18.4	0.8	3.1	3.3	6	91	19.9	0.8	3.7	2.9	5.5	91	22.3	0.6	2.5	2.1	3.9	72	16.9	0.5	1.5	2	2.8	66	13.1	0.5	1.5	1.5	2.9	59	7.6
2019/8/16	958	8	16	Friday	0	3	2	1	2	1	77	29.6	99.81	0.7	3.8	3.4	5.9	76	18	0.7	2.9	3.2	5.3	86	18.4	0.8	3.1	3.3	6	91	19.9	0.8	3.7	2.9	5.5	91	22.3	0.6	2.5	2.1	3.9	72	16.9	0.5	1.5	2	2.8	66	13.1
2019/8/17	959	8	17	Saturday	0	0	0	0	0	0	66	32.1	100.09	1	4.9	4.7	9	106	27.8	0.7	3.8	3.4	5.9	76	18	0.7	2.9	3.2	5.3	86	18.4	0.8	3.1	3.3	6	91	19.9	0.8	3.7	2.9	5.5	91	22.3	0.6	2.5	2.1	3.9	72	16.9
2019/8/18	960	8	18	Sunday	0	14	7	7	5	9	56	33.1	100.28	1	2.7	3.7	7.4	103	22.7	1	4.9	4.7	9	106	27.8	0.7	3.8	3.4	5.9	76	18	0.7	2.9	3.2	5.3	86	18.4	0.8	3.1	3.3	6	91	19.9	0.8	3.7	2.9	5.5	91	22.3
2019/8/19	961	8	19	Monday	0	13	4	9	5	8	59	31.3	100.41	1	2.9	3	5.3	97	23.2	1	2.7	3.7	7.4	103	22.7	1	4.9	4.7	9	106	27.8	0.7	3.8	3.4	5.9	76	18	0.7	2.9	3.2	5.3	86	18.4	0.8	3.1	3.3	6	91	19.9
2019/8/20	962	8	20	Tuesday	0	16	10	6	11	5	66	32.1	100.42	1	3.5	4.2	7.1	110	26.9	1	2.9	3	5.3	97	23.2	1	2.7	3.7	7.4	103	22.7	1	4.9	4.7	9	106	27.8	0.7	3.8	3.4	5.9	76	18	0.7	2.9	3.2	5.3	86	18.4
2019/8/21	963	8	21	Wednesday	0	1	1	0	0	1	74	31	100.35	0.8	5.2	4.7	9.6	109	24.3	1	3.5	4.2	7.1	110	26.9	1	2.9	3	5.3	97	23.2	1	2.7	3.7	7.4	103	22.7	1	4.9	4.7	9	106	27.8	0.7	3.8	3.4	5.9	76	18
2019/8/22	964	8	22	Thursday	0	8	1	7	4	4	73	30	100.69	0.8	2.2	4.8	6.9	111	18.5	0.8	5.2	4.7	9.6	109	24.3	1	3.5	4.2	7.1	110	26.9	1	2.9	3	5.3	97	23.2	1	2.7	3.7	7.4	103	22.7	1	4.9	4.7	9	106	27.8
2019/8/23	965	8	23	Friday	0	4	1	3	3	1	70	29.9	100.86	NA	NA	NA	NA	NA	NA	0.8	2.2	4.8	6.9	111	18.5	0.8	5.2	4.7	9.6	109	24.3	1	3.5	4.2	7.1	110	26.9	1	2.9	3	5.3	97	23.2	1	2.7	3.7	7.4	103	22.7
2019/8/24	966	8	24	Saturday	0	0	0	0	0	0	63	31.1	100.72	NA	NA	NA	NA	NA	NA	NA	NA	NA	NA	NA	NA	0.8	2.2	4.8	6.9	111	18.5	0.8	5.2	4.7	9.6	109	24.3	1	3.5	4.2	7.1	110	26.9	1	2.9	3	5.3	97	23.2
2019/8/25	967	8	25	Sunday	0	5	2	3	2	3	56	31.7	100.53	1.1	2.7	3.5	6.2	128	21.6	NA	NA	NA	NA	NA	NA	NA	NA	NA	NA	NA	NA	0.8	2.2	4.8	6.9	111	18.5	0.8	5.2	4.7	9.6	109	24.3	1	3.5	4.2	7.1	110	26.9
2019/8/26	968	8	26	Monday	0	20	9	11	8	12	74	30.9	100.32	0.8	2.1	2.7	4.8	103	13.6	1.1	2.7	3.5	6.2	128	21.6	NA	NA	NA	NA	NA	NA	NA	NA	NA	NA	NA	NA	0.8	2.2	4.8	6.9	111	18.5	0.8	5.2	4.7	9.6	109	24.3
2019/8/27	969	8	27	Tuesday	0	18	10	8	10	8	77	30.2	100.56	0.7	2.6	2	4.1	92	12.1	0.8	2.1	2.7	4.8	103	13.6	1.1	2.7	3.5	6.2	128	21.6	NA	NA	NA	NA	NA	NA	NA	NA	NA	NA	NA	NA	0.8	2.2	4.8	6.9	111	18.5
2019/8/28	970	8	28	Wednesday	0	8	4	4	3	5	84	27.3	100.86	0.6	1.9	1.4	2.3	92	10.7	0.7	2.6	2	4.1	92	12.1	0.8	2.1	2.7	4.8	103	13.6	1.1	2.7	3.5	6.2	128	21.6	NA	NA	NA	NA	NA	NA	NA	NA	NA	NA	NA	NA
2019/8/29	971	8	29	Thursday	0	15	6	9	12	3	71	28.6	100.78	0.9	3	2.6	4.5	107	20.6	0.6	1.9	1.4	2.3	92	10.7	0.7	2.6	2	4.1	92	12.1	0.8	2.1	2.7	4.8	103	13.6	1.1	2.7	3.5	6.2	128	21.6	NA	NA	NA	NA	NA	NA
2019/8/30	972	8	30	Friday	0	18	7	11	9	9	54	29	100.95	1.2	3	2.5	5.3	103	18.2	0.9	3	2.6	4.5	107	20.6	0.6	1.9	1.4	2.3	92	10.7	0.7	2.6	2	4.1	92	12.1	0.8	2.1	2.7	4.8	103	13.6	1.1	2.7	3.5	6.2	128	21.6
2019/8/31	973	8	31	Saturday	0	10	6	4	7	3	58	25	101.09	1.2	3.6	1.8	3.9	93	15.2	1.2	3	2.5	5.3	103	18.2	0.9	3	2.6	4.5	107	20.6	0.6	1.9	1.4	2.3	92	10.7	0.7	2.6	2	4.1	92	12.1	0.8	2.1	2.7	4.8	103	13.6
2019/9/1	974	9	1	Sunday	0	17	7	10	9	8	88	22.6	101.21	0.8	4.5	3.1	4.9	96	10.9	1.2	3.6	1.8	3.9	93	15.2	1.2	3	2.5	5.3	103	18.2	0.9	3	2.6	4.5	107	20.6	0.6	1.9	1.4	2.3	92	10.7	0.7	2.6	2	4.1	92	12.1
2019/9/2	975	9	2	Monday	0	17	8	9	8	9	80	25	101.26	1.1	3.9	3.5	5.4	112	19.1	0.8	4.5	3.1	4.9	96	10.9	1.2	3.6	1.8	3.9	93	15.2	1.2	3	2.5	5.3	103	18.2	0.9	3	2.6	4.5	107	20.6	0.6	1.9	1.4	2.3	92	10.7
2019/9/3	976	9	3	Tuesday	0	14	5	9	7	7	66	25.8	101.2	1	2.5	2.2	3.9	93	13.9	1.1	3.9	3.5	5.4	112	19.1	0.8	4.5	3.1	4.9	96	10.9	1.2	3.6	1.8	3.9	93	15.2	1.2	3	2.5	5.3	103	18.2	0.9	3	2.6	4.5	107	20.6
2019/9/4	977	9	4	Wednesday	0	11	3	8	8	3	63	26.8	100.9	1	2.7	2.7	4.6	99	16.7	1	2.5	2.2	3.9	93	13.9	1.1	3.9	3.5	5.4	112	19.1	0.8	4.5	3.1	4.9	96	10.9	1.2	3.6	1.8	3.9	93	15.2	1.2	3	2.5	5.3	103	18.2
2019/9/5	978	9	5	Thursday	0	12	2	10	4	8	70	26.5	100.73	1.2	3.8	2.9	5.2	117	23.6	1	2.7	2.7	4.6	99	16.7	1	2.5	2.2	3.9	93	13.9	1.1	3.9	3.5	5.4	112	19.1	0.8	4.5	3.1	4.9	96	10.9	1.2	3.6	1.8	3.9	93	15.2
2019/9/6	979	9	6	Friday	0	13	3	10	8	5	69	26.9	100.42	0.9	3	2.5	4.8	94	17.4	1.2	3.8	2.9	5.2	117	23.6	1	2.7	2.7	4.6	99	16.7	1	2.5	2.2	3.9	93	13.9	1.1	3.9	3.5	5.4	112	19.1	0.8	4.5	3.1	4.9	96	10.9
2019/9/7	980	9	7	Saturday	0	11	3	8	7	4	70	26	100.4	0.9	3.5	2.6	5.2	90	19.3	0.9	3	2.5	4.8	94	17.4	1.2	3.8	2.9	5.2	117	23.6	1	2.7	2.7	4.6	99	16.7	1	2.5	2.2	3.9	93	13.9	1.1	3.9	3.5	5.4	112	19.1
2019/9/8	981	9	8	Sunday	0	15	10	5	7	8	67	27.1	100.41	1.3	5.5	3.7	7.6	114	23	0.9	3.5	2.6	5.2	90	19.3	0.9	3	2.5	4.8	94	17.4	1.2	3.8	2.9	5.2	117	23.6	1	2.7	2.7	4.6	99	16.7	1	2.5	2.2	3.9	93	13.9
2019/9/9	982	9	9	Monday	0	17	7	10	12	5	54	28.9	100.43	1.4	4.1	4.5	7.9	123	24	1.3	5.5	3.7	7.6	114	23	0.9	3.5	2.6	5.2	90	19.3	0.9	3	2.5	4.8	94	17.4	1.2	3.8	2.9	5.2	117	23.6	1	2.7	2.7	4.6	99	16.7
2019/9/10	983	9	10	Tuesday	0	21	12	9	10	11	53	30.7	100.77	1.4	3.1	4.4	7.5	116	26.2	1.4	4.1	4.5	7.9	123	24	1.3	5.5	3.7	7.6	114	23	0.9	3.5	2.6	5.2	90	19.3	0.9	3	2.5	4.8	94	17.4	1.2	3.8	2.9	5.2	117	23.6
2019/9/11	984	9	11	Wednesday	0	15	7	8	10	5	66	29.8	101.13	1.3	3.5	3.8	6.6	98	24.7	1.4	3.1	4.4	7.5	116	26.2	1.4	4.1	4.5	7.9	123	24	1.3	5.5	3.7	7.6	114	23	0.9	3.5	2.6	5.2	90	19.3	0.9	3	2.5	4.8	94	17.4
2019/9/12	985	9	12	Thursday	0	13	5	8	8	5	69	30.6	100.98	1.2	3.7	4.7	8.1	106	24.9	1.3	3.5	3.8	6.6	98	24.7	1.4	3.1	4.4	7.5	116	26.2	1.4	4.1	4.5	7.9	123	24	1.3	5.5	3.7	7.6	114	23	0.9	3.5	2.6	5.2	90	19.3
2019/9/13	986	9	13	Friday	1	5	3	2	2	3	64	31.7	100.73	1.2	2.3	4.4	7.7	102	27.1	1.2	3.7	4.7	8.1	106	24.9	1.3	3.5	3.8	6.6	98	24.7	1.4	3.1	4.4	7.5	116	26.2	1.4	4.1	4.5	7.9	123	24	1.3	5.5	3.7	7.6	114	23
2019/9/14	987	9	14	Saturday	0	0	0	0	0	0	61	27.6	101.14	0.9	1.5	2.5	4.8	90	14.4	1.2	2.3	4.4	7.7	102	27.1	1.2	3.7	4.7	8.1	106	24.9	1.3	3.5	3.8	6.6	98	24.7	1.4	3.1	4.4	7.5	116	26.2	1.4	4.1	4.5	7.9	123	24
2019/9/15	988	9	15	Sunday	0	11	7	4	6	5	71	25.8	101.1	1	2.2	3.4	5.7	99	13.8	0.9	1.5	2.5	4.8	90	14.4	1.2	2.3	4.4	7.7	102	27.1	1.2	3.7	4.7	8.1	106	24.9	1.3	3.5	3.8	6.6	98	24.7	1.4	3.1	4.4	7.5	116	26.2
2019/9/16	989	9	16	Monday	0	11	4	7	6	5	73	23.2	101.27	0.8	2	3	4.9	73	10.3	1	2.2	3.4	5.7	99	13.8	0.9	1.5	2.5	4.8	90	14.4	1.2	2.3	4.4	7.7	102	27.1	1.2	3.7	4.7	8.1	106	24.9	1.3	3.5	3.8	6.6	98	24.7
2019/9/17	990	9	17	Tuesday	0	13	2	11	5	8	76	22.6	101.5	0.9	2.2	2.6	4.7	82	9.4	0.8	2	3	4.9	73	10.3	1	2.2	3.4	5.7	99	13.8	0.9	1.5	2.5	4.8	90	14.4	1.2	2.3	4.4	7.7	102	27.1	1.2	3.7	4.7	8.1	106	24.9
2019/9/18	991	9	18	Wednesday	0	6	2	4	3	3	90	20.8	101.93	0.7	2.4	3.3	4.9	84	7.8	0.9	2.2	2.6	4.7	82	9.4	0.8	2	3	4.9	73	10.3	1	2.2	3.4	5.7	99	13.8	0.9	1.5	2.5	4.8	90	14.4	1.2	2.3	4.4	7.7	102	27.1
2019/9/19	992	9	19	Thursday	0	20	10	10	11	9	71	23.5	101.79	1.2	3.4	3.5	7.1	99	20.5	0.7	2.4	3.3	4.9	84	7.8	0.9	2.2	2.6	4.7	82	9.4	0.8	2	3	4.9	73	10.3	1	2.2	3.4	5.7	99	13.8	0.9	1.5	2.5	4.8	90	14.4
2019/9/20	993	9	20	Friday	0	4	1	3	0	4	57	22.4	101.5	1	2.8	1.5	4.4	62	13.2	1.2	3.4	3.5	7.1	99	20.5	0.7	2.4	3.3	4.9	84	7.8	0.9	2.2	2.6	4.7	82	9.4	0.8	2	3	4.9	73	10.3	1	2.2	3.4	5.7	99	13.8
2019/9/21	994	9	21	Saturday	0	0	0	0	0	0	60	22.7	101.51	1	2.8	1.7	4.2	59	15	1	2.8	1.5	4.4	62	13.2	1.2	3.4	3.5	7.1	99	20.5	0.7	2.4	3.3	4.9	84	7.8	0.9	2.2	2.6	4.7	82	9.4	0.8	2	3	4.9	73	10.3
2019/9/22	995	9	22	Sunday	0	19	10	9	8	11	54	22.8	101.85	1.1	2.9	2.4	5.3	67	15.9	1	2.8	1.7	4.2	59	15	1	2.8	1.5	4.4	62	13.2	1.2	3.4	3.5	7.1	99	20.5	0.7	2.4	3.3	4.9	84	7.8	0.9	2.2	2.6	4.7	82	9.4
2019/9/23	996	9	23	Monday	0	15	5	10	9	6	68	21.8	102.03	1.1	3.8	2.3	5.4	72	17.3	1.1	2.9	2.4	5.3	67	15.9	1	2.8	1.7	4.2	59	15	1	2.8	1.5	4.4	62	13.2	1.2	3.4	3.5	7.1	99	20.5	0.7	2.4	3.3	4.9	84	7.8
2019/9/24	997	9	24	Tuesday	0	14	4	10	5	9	65	22.9	101.99	1.5	5.9	2.7	6.1	82	19	1.1	3.8	2.3	5.4	72	17.3	1.1	2.9	2.4	5.3	67	15.9	1	2.8	1.7	4.2	59	15	1	2.8	1.5	4.4	62	13.2	1.2	3.4	3.5	7.1	99	20.5
2019/9/25	998	9	25	Wednesday	0	2	1	1	1	1	65	23.4	101.88	1.8	8.5	3.9	8.5	102	17.4	1.5	5.9	2.7	6.1	82	19	1.1	3.8	2.3	5.4	72	17.3	1.1	2.9	2.4	5.3	67	15.9	1	2.8	1.7	4.2	59	15	1	2.8	1.5	4.4	62	13.2
2019/9/26	999	9	26	Thursday	0	13	4	9	4	9	73	22.8	101.9	1.6	8.6	4.7	9.7	111	19.4	1.8	8.5	3.9	8.5	102	17.4	1.5	5.9	2.7	6.1	82	19	1.1	3.8	2.3	5.4	72	17.3	1.1	2.9	2.4	5.3	67	15.9	1	2.8	1.7	4.2	59	15
2019/9/27	1000	9	27	Friday	0	7	3	4	4	3	73	22.4	101.9	1.6	6.4	3.9	7.7	94	17.9	1.6	8.6	4.7	9.7	111	19.4	1.8	8.5	3.9	8.5	102	17.4	1.5	5.9	2.7	6.1	82	19	1.1	3.8	2.3	5.4	72	17.3	1.1	2.9	2.4	5.3	67	15.9
2019/9/28	1001	9	28	Saturday	0	0	0	0	0	0	69	22.4	101.72	1.4	6.6	4.3	7.6	100	22	1.6	6.4	3.9	7.7	94	17.9	1.6	8.6	4.7	9.7	111	19.4	1.8	8.5	3.9	8.5	102	17.4	1.5	5.9	2.7	6.1	82	19	1.1	3.8	2.3	5.4	72	17.3
2019/9/29	1002	9	29	Sunday	0	11	4	7	7	4	69	23.3	101.5	1.4	8.1	4.9	9.2	108	22.9	1.4	6.6	4.3	7.6	100	22	1.6	6.4	3.9	7.7	94	17.9	1.6	8.6	4.7	9.7	111	19.4	1.8	8.5	3.9	8.5	102	17.4	1.5	5.9	2.7	6.1	82	19
2019/9/30	1003	9	30	Monday	0	7	5	2	4	3	70	24	101.2	1.6	6.6	4.4	8.2	107	23.2	1.4	8.1	4.9	9.2	108	22.9	1.4	6.6	4.3	7.6	100	22	1.6	6.4	3.9	7.7	94	17.9	1.6	8.6	4.7	9.7	111	19.4	1.8	8.5	3.9	8.5	102	17.4
2019/10/1	1004	10	1	Tuesday	1	8	1	7	5	3	66	24.2	101	1.6	4.4	3.4	6.2	93	22.8	1.6	6.6	4.4	8.2	107	23.2	1.4	8.1	4.9	9.2	108	22.9	1.4	6.6	4.3	7.6	100	22	1.6	6.4	3.9	7.7	94	17.9	1.6	8.6	4.7	9.7	111	19.4
2019/10/2	1005	10	2	Wednesday	1	14	8	6	6	8	74	23.6	101.1	1.3	3.7	3	5.2	87	22.8	1.6	4.4	3.4	6.2	93	22.8	1.6	6.6	4.4	8.2	107	23.2	1.4	8.1	4.9	9.2	108	22.9	1.4	6.6	4.3	7.6	100	22	1.6	6.4	3.9	7.7	94	17.9
2019/10/3	1006	10	3	Thursday	1	13	4	9	3	10	72	25.5	100.98	1.3	5.1	4.4	7.1	109	21.6	1.3	3.7	3	5.2	87	22.8	1.6	4.4	3.4	6.2	93	22.8	1.6	6.6	4.4	8.2	107	23.2	1.4	8.1	4.9	9.2	108	22.9	1.4	6.6	4.3	7.6	100	22
2019/10/4	1007	10	4	Friday	1	0	0	0	0	0	66	27.5	100.92	1.4	5	5.1	8.8	113	26.3	1.3	5.1	4.4	7.1	109	21.6	1.3	3.7	3	5.2	87	22.8	1.6	4.4	3.4	6.2	93	22.8	1.6	6.6	4.4	8.2	107	23.2	1.4	8.1	4.9	9.2	108	22.9
2019/10/5	1008	10	5	Saturday	1	0	0	0	0	0	81	20.2	101.79	0.7	1.8	3.2	5.5	86	10.5	1.4	5	5.1	8.8	113	26.3	1.3	5.1	4.4	7.1	109	21.6	1.3	3.7	3	5.2	87	22.8	1.6	4.4	3.4	6.2	93	22.8	1.6	6.6	4.4	8.2	107	23.2
2019/10/6	1009	10	6	Sunday	1	1	0	1	0	1	87	17.3	101.94	0.8	2.3	1.5	2.3	73	3.6	0.7	1.8	3.2	5.5	86	10.5	1.4	5	5.1	8.8	113	26.3	1.3	5.1	4.4	7.1	109	21.6	1.3	3.7	3	5.2	87	22.8	1.6	4.4	3.4	6.2	93	22.8
2019/10/7	1010	10	7	Monday	1	0	0	0	0	0	82	16.7	102.2	0.6	1.9	0.8	1.6	58	8.7	0.8	2.3	1.5	2.3	73	3.6	0.7	1.8	3.2	5.5	86	10.5	1.4	5	5.1	8.8	113	26.3	1.3	5.1	4.4	7.1	109	21.6	1.3	3.7	3	5.2	87	22.8
2019/10/8	1011	10	8	Tuesday	0	15	7	8	5	10	74	18.8	102.2	0.7	2.2	1.1	2	72	8.9	0.6	1.9	0.8	1.6	58	8.7	0.8	2.3	1.5	2.3	73	3.6	0.7	1.8	3.2	5.5	86	10.5	1.4	5	5.1	8.8	113	26.3	1.3	5.1	4.4	7.1	109	21.6
2019/10/9	1012	10	9	Wednesday	0	2	1	1	2	0	80	20.2	101.98	NA	NA	NA	NA	NA	NA	0.7	2.2	1.1	2	72	8.9	0.6	1.9	0.8	1.6	58	8.7	0.8	2.3	1.5	2.3	73	3.6	0.7	1.8	3.2	5.5	86	10.5	1.4	5	5.1	8.8	113	26.3
2019/10/10	1013	10	10	Thursday	0	17	6	11	9	8	82	21.3	101.26	0.9	4.8	4.1	6.7	104	8.9	NA	NA	NA	NA	NA	NA	0.7	2.2	1.1	2	72	8.9	0.6	1.9	0.8	1.6	58	8.7	0.8	2.3	1.5	2.3	73	3.6	0.7	1.8	3.2	5.5	86	10.5
2019/10/11	1014	10	11	Friday	0	3	0	3	2	1	88	19.7	101.42	0.6	3	2	3	90	8.2	0.9	4.8	4.1	6.7	104	8.9	NA	NA	NA	NA	NA	NA	0.7	2.2	1.1	2	72	8.9	0.6	1.9	0.8	1.6	58	8.7	0.8	2.3	1.5	2.3	73	3.6
2019/10/12	1015	10	12	Saturday	0	1	1	0	1	0	87	19.5	101.7	0.6	2.3	3.4	4.5	99	8.7	0.6	3	2	3	90	8.2	0.9	4.8	4.1	6.7	104	8.9	NA	NA	NA	NA	NA	NA	0.7	2.2	1.1	2	72	8.9	0.6	1.9	0.8	1.6	58	8.7
2019/10/13	1016	10	13	Sunday	0	11	5	6	9	2	87	19.7	101.97	0.6	2.7	2.6	3.6	94	7.7	0.6	2.3	3.4	4.5	99	8.7	0.6	3	2	3	90	8.2	0.9	4.8	4.1	6.7	104	8.9	NA	NA	NA	NA	NA	NA	0.7	2.2	1.1	2	72	8.9
2019/10/14	1017	10	14	Monday	0	13	5	8	3	10	75	20.8	102.59	0.7	2.3	3.1	5.8	84	10.9	0.6	2.7	2.6	3.6	94	7.7	0.6	2.3	3.4	4.5	99	8.7	0.6	3	2	3	90	8.2	0.9	4.8	4.1	6.7	104	8.9	NA	NA	NA	NA	NA	NA
2019/10/15	1018	10	15	Tuesday	0	18	10	8	6	12	66	18.2	102.81	0.7	2.3	2.2	4.7	67	12.9	0.7	2.3	3.1	5.8	84	10.9	0.6	2.7	2.6	3.6	94	7.7	0.6	2.3	3.4	4.5	99	8.7	0.6	3	2	3	90	8.2	0.9	4.8	4.1	6.7	104	8.9
2019/10/16	1019	10	16	Wednesday	0	1	0	1	0	1	88	14	102.56	0.6	2.6	2	3.1	69	8.3	0.7	2.3	2.2	4.7	67	12.9	0.7	2.3	3.1	5.8	84	10.9	0.6	2.7	2.6	3.6	94	7.7	0.6	2.3	3.4	4.5	99	8.7	0.6	3	2	3	90	8.2
2019/10/17	1020	10	17	Thursday	0	10	3	7	4	6	81	15.6	102.48	0.7	2.7	2.9	4.3	62	12.2	0.6	2.6	2	3.1	69	8.3	0.7	2.3	2.2	4.7	67	12.9	0.7	2.3	3.1	5.8	84	10.9	0.6	2.7	2.6	3.6	94	7.7	0.6	2.3	3.4	4.5	99	8.7
2019/10/18	1021	10	18	Friday	0	5	2	3	3	2	83	16.4	102.25	0.7	4.4	2.8	4.5	89	15.1	0.7	2.7	2.9	4.3	62	12.2	0.6	2.6	2	3.1	69	8.3	0.7	2.3	2.2	4.7	67	12.9	0.7	2.3	3.1	5.8	84	10.9	0.6	2.7	2.6	3.6	94	7.7
2019/10/19	1022	10	19	Saturday	0	0	0	0	0	0	83	16.8	102.1	0.9	6	3.6	5.4	101	15.8	0.7	4.4	2.8	4.5	89	15.1	0.7	2.7	2.9	4.3	62	12.2	0.6	2.6	2	3.1	69	8.3	0.7	2.3	2.2	4.7	67	12.9	0.7	2.3	3.1	5.8	84	10.9
2019/10/20	1023	10	20	Sunday	0	16	4	12	7	9	83	18.2	101.89	1	7.1	4.5	6.7	108	15.8	0.9	6	3.6	5.4	101	15.8	0.7	4.4	2.8	4.5	89	15.1	0.7	2.7	2.9	4.3	62	12.2	0.6	2.6	2	3.1	69	8.3	0.7	2.3	2.2	4.7	67	12.9
2019/10/21	1024	10	21	Monday	0	11	3	8	4	7	79	20	101.59	1.1	7.6	4.6	7.3	112	17.8	1	7.1	4.5	6.7	108	15.8	0.9	6	3.6	5.4	101	15.8	0.7	4.4	2.8	4.5	89	15.1	0.7	2.7	2.9	4.3	62	12.2	0.6	2.6	2	3.1	69	8.3
2019/10/22	1025	10	22	Tuesday	0	22	6	16	7	15	80	18.3	101.38	1	4.5	4.3	6.6	92	10.3	1.1	7.6	4.6	7.3	112	17.8	1	7.1	4.5	6.7	108	15.8	0.9	6	3.6	5.4	101	15.8	0.7	4.4	2.8	4.5	89	15.1	0.7	2.7	2.9	4.3	62	12.2
2019/10/23	1026	10	23	Wednesday	0	2	0	2	2	0	85	17.3	101.59	0.8	4.2	3	4.5	101	12.4	1	4.5	4.3	6.6	92	10.3	1.1	7.6	4.6	7.3	112	17.8	1	7.1	4.5	6.7	108	15.8	0.9	6	3.6	5.4	101	15.8	0.7	4.4	2.8	4.5	89	15.1
2019/10/24	1027	10	24	Thursday	0	9	5	4	4	5	83	17.6	101.9	0.8	5.2	3.2	5.2	93	14.4	0.8	4.2	3	4.5	101	12.4	1	4.5	4.3	6.6	92	10.3	1.1	7.6	4.6	7.3	112	17.8	1	7.1	4.5	6.7	108	15.8	0.9	6	3.6	5.4	101	15.8
2019/10/25	1028	10	25	Friday	0	1	0	1	0	1	70	15.4	102.33	0.7	2.5	2.3	4.4	60	10.2	0.8	5.2	3.2	5.2	93	14.4	0.8	4.2	3	4.5	101	12.4	1	4.5	4.3	6.6	92	10.3	1.1	7.6	4.6	7.3	112	17.8	1	7.1	4.5	6.7	108	15.8
2019/10/26	1029	10	26	Saturday	0	0	0	0	0	0	73	13.1	102.44	0.8	3.3	2.1	4.8	52	5.8	0.7	2.5	2.3	4.4	60	10.2	0.8	5.2	3.2	5.2	93	14.4	0.8	4.2	3	4.5	101	12.4	1	4.5	4.3	6.6	92	10.3	1.1	7.6	4.6	7.3	112	17.8
2019/10/27	1030	10	27	Sunday	0	11	4	7	8	3	82	12.7	102.15	0.8	4	3.1	4.9	60	6.2	0.8	3.3	2.1	4.8	52	5.8	0.7	2.5	2.3	4.4	60	10.2	0.8	5.2	3.2	5.2	93	14.4	0.8	4.2	3	4.5	101	12.4	1	4.5	4.3	6.6	92	10.3
2019/10/28	1031	10	28	Monday	0	8	1	7	1	7	87	12.8	101.87	0.8	4.2	3.2	5.1	70	9.8	0.8	4	3.1	4.9	60	6.2	0.8	3.3	2.1	4.8	52	5.8	0.7	2.5	2.3	4.4	60	10.2	0.8	5.2	3.2	5.2	93	14.4	0.8	4.2	3	4.5	101	12.4
2019/10/29	1032	10	29	Tuesday	0	21	10	11	7	14	80	15.4	101.99	0.9	6.1	4.1	9.5	86	11.2	0.8	4.2	3.2	5.1	70	9.8	0.8	4	3.1	4.9	60	6.2	0.8	3.3	2.1	4.8	52	5.8	0.7	2.5	2.3	4.4	60	10.2	0.8	5.2	3.2	5.2	93	14.4
2019/10/30	1033	10	30	Wednesday	0	6	1	5	3	3	79	15.3	102.06	1.2	7.9	5.1	14	111	12.9	0.9	6.1	4.1	9.5	86	11.2	0.8	4.2	3.2	5.1	70	9.8	0.8	4	3.1	4.9	60	6.2	0.8	3.3	2.1	4.8	52	5.8	0.7	2.5	2.3	4.4	60	10.2
2019/10/31	1034	10	31	Thursday	0	15	6	9	5	10	79	15.8	102.04	1.3	9.2	6	13.8	137	13.5	1.2	7.9	5.1	14	111	12.9	0.9	6.1	4.1	9.5	86	11.2	0.8	4.2	3.2	5.1	70	9.8	0.8	4	3.1	4.9	60	6.2	0.8	3.3	2.1	4.8	52	5.8
2019/11/1	1035	11	1	Friday	0	9	4	5	5	4	76	16.3	101.94	1.1	9.4	5.3	12.3	114	14.9	1.3	9.2	6	13.8	137	13.5	1.2	7.9	5.1	14	111	12.9	0.9	6.1	4.1	9.5	86	11.2	0.8	4.2	3.2	5.1	70	9.8	0.8	4	3.1	4.9	60	6.2
2019/11/2	1036	11	2	Saturday	0	3	1	2	3	0	68	18.8	101.65	1.2	8.9	6.2	12.8	109	13.2	1.1	9.4	5.3	12.3	114	14.9	1.3	9.2	6	13.8	137	13.5	1.2	7.9	5.1	14	111	12.9	0.9	6.1	4.1	9.5	86	11.2	0.8	4.2	3.2	5.1	70	9.8
2019/11/3	1037	11	3	Sunday	0	9	4	5	6	3	70	17.9	101.99	1.1	3.8	6.9	12.2	96	15	1.2	8.9	6.2	12.8	109	13.2	1.1	9.4	5.3	12.3	114	14.9	1.3	9.2	6	13.8	137	13.5	1.2	7.9	5.1	14	111	12.9	0.9	6.1	4.1	9.5	86	11.2
2019/11/4	1038	11	4	Monday	0	9	3	6	3	6	76	16.2	102.38	0.8	3	7.7	11.8	102	11.6	1.1	3.8	6.9	12.2	96	15	1.2	8.9	6.2	12.8	109	13.2	1.1	9.4	5.3	12.3	114	14.9	1.3	9.2	6	13.8	137	13.5	1.2	7.9	5.1	14	111	12.9
2019/11/5	1039	11	5	Tuesday	0	15	8	7	9	6	82	14.3	102.12	1.2	5.4	6.3	9.9	116	13.7	0.8	3	7.7	11.8	102	11.6	1.1	3.8	6.9	12.2	96	15	1.2	8.9	6.2	12.8	109	13.2	1.1	9.4	5.3	12.3	114	14.9	1.3	9.2	6	13.8	137	13.5
2019/11/6	1040	11	6	Wednesday	0	3	0	3	2	1	74	16.7	101.61	1.1	5.7	4.7	8.8	97	11.4	1.2	5.4	6.3	9.9	116	13.7	0.8	3	7.7	11.8	102	11.6	1.1	3.8	6.9	12.2	96	15	1.2	8.9	6.2	12.8	109	13.2	1.1	9.4	5.3	12.3	114	14.9
2019/11/7	1041	11	7	Thursday	0	13	9	4	10	3	63	17.5	102.01	0.9	4.1	4.3	8	82	13.9	1.1	5.7	4.7	8.8	97	11.4	1.2	5.4	6.3	9.9	116	13.7	0.8	3	7.7	11.8	102	11.6	1.1	3.8	6.9	12.2	96	15	1.2	8.9	6.2	12.8	109	13.2
2019/11/8	1042	11	8	Friday	0	5	3	2	4	1	80	13.4	102.41	1.4	6.8	5.4	8.4	132	14.4	0.9	4.1	4.3	8	82	13.9	1.1	5.7	4.7	8.8	97	11.4	1.2	5.4	6.3	9.9	116	13.7	0.8	3	7.7	11.8	102	11.6	1.1	3.8	6.9	12.2	96	15
2019/11/9	1043	11	9	Saturday	0	2	1	1	2	0	79	13.6	102.25	1.2	8.4	6.2	10.8	110	14.4	1.4	6.8	5.4	8.4	132	14.4	0.9	4.1	4.3	8	82	13.9	1.1	5.7	4.7	8.8	97	11.4	1.2	5.4	6.3	9.9	116	13.7	0.8	3	7.7	11.8	102	11.6
2019/11/10	1044	11	10	Sunday	0	12	5	7	5	7	68	17	101.87	1	7.5	5.8	9.9	92	12.3	1.2	8.4	6.2	10.8	110	14.4	1.4	6.8	5.4	8.4	132	14.4	0.9	4.1	4.3	8	82	13.9	1.1	5.7	4.7	8.8	97	11.4	1.2	5.4	6.3	9.9	116	13.7
2019/11/11	1045	11	11	Monday	0	12	4	8	4	8	74	15.6	101.51	1.4	8.1	5.3	9.8	101	12.9	1	7.5	5.8	9.9	92	12.3	1.2	8.4	6.2	10.8	110	14.4	1.4	6.8	5.4	8.4	132	14.4	0.9	4.1	4.3	8	82	13.9	1.1	5.7	4.7	8.8	97	11.4
2019/11/12	1046	11	12	Tuesday	0	14	7	7	6	8	66	18	101.65	1.2	5.2	4.5	7.8	92	9.9	1.4	8.1	5.3	9.8	101	12.9	1	7.5	5.8	9.9	92	12.3	1.2	8.4	6.2	10.8	110	14.4	1.4	6.8	5.4	8.4	132	14.4	0.9	4.1	4.3	8	82	13.9
2019/11/13	1047	11	13	Wednesday	0	4	3	1	3	1	77	15.4	102.75	0.7	4.3	2.8	5.8	69	7.2	1.2	5.2	4.5	7.8	92	9.9	1.4	8.1	5.3	9.8	101	12.9	1	7.5	5.8	9.9	92	12.3	1.2	8.4	6.2	10.8	110	14.4	1.4	6.8	5.4	8.4	132	14.4
2019/11/14	1048	11	14	Thursday	0	4	1	3	1	3	77	11.6	102.8	0.9	5.9	2	5.4	62	7.4	0.7	4.3	2.8	5.8	69	7.2	1.2	5.2	4.5	7.8	92	9.9	1.4	8.1	5.3	9.8	101	12.9	1	7.5	5.8	9.9	92	12.3	1.2	8.4	6.2	10.8	110	14.4
2019/11/15	1049	11	15	Friday	0	0	0	0	0	0	65	15.1	101.78	1.5	7.4	3.2	7.2	86	10.8	0.9	5.9	2	5.4	62	7.4	0.7	4.3	2.8	5.8	69	7.2	1.2	5.2	4.5	7.8	92	9.9	1.4	8.1	5.3	9.8	101	12.9	1	7.5	5.8	9.9	92	12.3
2019/11/16	1050	11	16	Saturday	0	0	0	0	0	0	70	17.6	101.26	2	10.2	5.9	11.5	138	7.9	1.5	7.4	3.2	7.2	86	10.8	0.9	5.9	2	5.4	62	7.4	0.7	4.3	2.8	5.8	69	7.2	1.2	5.2	4.5	7.8	92	9.9	1.4	8.1	5.3	9.8	101	12.9
2019/11/17	1051	11	17	Sunday	0	8	4	4	6	2	87	15.1	102.41	0.9	5.1	8.3	11.8	113	6.6	2	10.2	5.9	11.5	138	7.9	1.5	7.4	3.2	7.2	86	10.8	0.9	5.9	2	5.4	62	7.4	0.7	4.3	2.8	5.8	69	7.2	1.2	5.2	4.5	7.8	92	9.9
2019/11/18	1052	11	18	Monday	0	9	5	4	6	3	72	8.2	103.09	0.7	2.7	1.5	6.8	47	6.6	0.9	5.1	8.3	11.8	113	6.6	2	10.2	5.9	11.5	138	7.9	1.5	7.4	3.2	7.2	86	10.8	0.9	5.9	2	5.4	62	7.4	0.7	4.3	2.8	5.8	69	7.2
2019/11/19	1053	11	19	Tuesday	0	19	3	16	8	11	75	6.7	102.76	1.1	5.4	3	9.5	73	6	0.7	2.7	1.5	6.8	47	6.6	0.9	5.1	8.3	11.8	113	6.6	2	10.2	5.9	11.5	138	7.9	1.5	7.4	3.2	7.2	86	10.8	0.9	5.9	2	5.4	62	7.4
2019/11/20	1054	11	20	Wednesday	0	2	0	2	2	0	69	11.4	102.54	1.3	6.4	3.5	8.8	77	6.7	1.1	5.4	3	9.5	73	6	0.7	2.7	1.5	6.8	47	6.6	0.9	5.1	8.3	11.8	113	6.6	2	10.2	5.9	11.5	138	7.9	1.5	7.4	3.2	7.2	86	10.8
2019/11/21	1055	11	21	Thursday	0	11	4	7	2	9	78	12.9	102.25	1.7	8.2	5.2	10.9	102	4.3	1.3	6.4	3.5	8.8	77	6.7	1.1	5.4	3	9.5	73	6	0.7	2.7	1.5	6.8	47	6.6	0.9	5.1	8.3	11.8	113	6.6	2	10.2	5.9	11.5	138	7.9
2019/11/22	1056	11	22	Friday	0	4	1	3	4	0	82	12.5	102.07	1.7	9.2	6.2	13.4	126	8.5	1.7	8.2	5.2	10.9	102	4.3	1.3	6.4	3.5	8.8	77	6.7	1.1	5.4	3	9.5	73	6	0.7	2.7	1.5	6.8	47	6.6	0.9	5.1	8.3	11.8	113	6.6
2019/11/23	1057	11	23	Saturday	0	1	1	0	0	1	82	15.1	101.67	1.8	9.7	5.4	11.6	127	5.6	1.7	9.2	6.2	13.4	126	8.5	1.7	8.2	5.2	10.9	102	4.3	1.3	6.4	3.5	8.8	77	6.7	1.1	5.4	3	9.5	73	6	0.7	2.7	1.5	6.8	47	6.6
2019/11/24	1058	11	24	Sunday	0	16	5	11	5	11	79	13.6	102.81	1.1	5.2	8.8	13.7	117	7.1	1.8	9.7	5.4	11.6	127	5.6	1.7	9.2	6.2	13.4	126	8.5	1.7	8.2	5.2	10.9	102	4.3	1.3	6.4	3.5	8.8	77	6.7	1.1	5.4	3	9.5	73	6
2019/11/25	1059	11	25	Monday	0	12	2	10	5	7	88	4.7	103.52	0.6	2.1	1.4	2.7	57	5.1	1.1	5.2	8.8	13.7	117	7.1	1.8	9.7	5.4	11.6	127	5.6	1.7	9.2	6.2	13.4	126	8.5	1.7	8.2	5.2	10.9	102	4.3	1.3	6.4	3.5	8.8	77	6.7
2019/11/26	1060	11	26	Tuesday	0	15	7	8	7	8	92	5.2	103.08	0.6	3.1	2.6	3.1	79	2.9	0.6	2.1	1.4	2.7	57	5.1	1.1	5.2	8.8	13.7	117	7.1	1.8	9.7	5.4	11.6	127	5.6	1.7	9.2	6.2	13.4	126	8.5	1.7	8.2	5.2	10.9	102	4.3
2019/11/27	1061	11	27	Wednesday	0	5	1	4	3	2	94	5.6	103.25	0.6	2.6	1.9	2.1	69	4.6	0.6	3.1	2.6	3.1	79	2.9	0.6	2.1	1.4	2.7	57	5.1	1.1	5.2	8.8	13.7	117	7.1	1.8	9.7	5.4	11.6	127	5.6	1.7	9.2	6.2	13.4	126	8.5
2019/11/28	1062	11	28	Thursday	0	16	6	10	8	8	79	6.7	103.42	1.1	4.3	6.8	9.1	112	3.8	0.6	2.6	1.9	2.1	69	4.6	0.6	3.1	2.6	3.1	79	2.9	0.6	2.1	1.4	2.7	57	5.1	1.1	5.2	8.8	13.7	117	7.1	1.8	9.7	5.4	11.6	127	5.6
2019/11/29	1063	11	29	Friday	0	6	0	6	5	1	74	7.3	103.06	1	4.4	3.1	5.9	80	4.8	1.1	4.3	6.8	9.1	112	3.8	0.6	2.6	1.9	2.1	69	4.6	0.6	3.1	2.6	3.1	79	2.9	0.6	2.1	1.4	2.7	57	5.1	1.1	5.2	8.8	13.7	117	7.1
2019/11/30	1064	11	30	Saturday	0	10	6	4	7	3	93	6	102.64	0.7	4	4.6	5.6	72	2.9	1	4.4	3.1	5.9	80	4.8	1.1	4.3	6.8	9.1	112	3.8	0.6	2.6	1.9	2.1	69	4.6	0.6	3.1	2.6	3.1	79	2.9	0.6	2.1	1.4	2.7	57	5.1
														0	0	0	0	0	0	0	0	0	0	0	0	0	0	0	0	0	0	0	0	0	0	0	0	0	0	0	0	0	0	0	0	0	0	0	0
														0	0	0	0	0	0	0	0	0	0	0	0	0	0	0	0	0	0	0	0	0	0	0	0	0	0	0	0	0	0	0	0	0	0	0	0
														0	0	0	0	0	0	0	0	0	0	0	0	0	0	0	0	0	0	0	0	0	0	0	0	0	0	0	0	0	0	0	0	0	0	0	0
														0	0	0	0	0	0	0	0	0	0	0	0	0	0	0	0	0	0	0	0	0	0	0	0	0	0	0	0	0	0	0	0	0	0	0	0
[truncated: 54 more columns]
